# Supplementary material for: Can cognitive function tests discriminate between patients with glioma and healthy controls prior to treatment? A systematic review
Source: PLoS One. 2025 Aug 6;20(8):e0329663. doi: 10.1371/journal.pone.0329663 (PMC12327679; doi:10.1371/journal.pone.0329663)
Supplement: S10 Table — (XLSX) [file pone.0329663.s010.xlsx]

## Sheet: All Full Texts
Number	Title	Year	Month	Journal	ISSN	Volume	Issue	Pages	Authors	DOI	Reason for Exclusion
1	[{AN} {INTRAVENTRICULAR} {CRANIOPHARYNGIOMA}, {WITH} {A} {CONTRIBUTION} {TO} {A} {HYPOTHALAMICALLY} {INDUCED} {KORSAKOFF} {SYNDROME}. {COMPARATIVE} {REVIEW} {OF} {THE} {HYPOTHALAMICALLY} {INDUCIBLE} {DISORDERS} {OF} {THE} {MEMORY} {AND} {INSTINCTUAL} {LIFE} {IN} {HUMANS} {AND} {ANIMALS}].	1965	6	Fortschritte der Neurologie, Psychiatrie, und ihrer Grenzgebiete	0015-8194	33		299--331	ORTHNER, H. and RETTINGER, E.		<5 participants
2	[{Attention} system functions and their relationship with self-reported health in patients with brain damage due to tumor].	2015		Zhurnal nevrologii i psikhiatrii imeni S.S. Korsakova	1997-7298	115	5	4--10	Egorov, V. N. and Razumnikova, O. M. and Perfil'ev, A. M. and Stupak, V. V.	10.17116/jnevro2015115514-10	Post-treatment
3	[{Awake} {Surgery} {Preserving} {Higher} {Cognitive} {Function} for {Right} {Frontal} {Lobe} {Lesions}].	2019	2	No shinkei geka. Neurological surgery	0301-2603	47	2	179--197	Nakada, Mitsutoshi and Kinoshita, Masashi and Nakajima, Riho and Shinohara, Harumichi	10.11477/mf.1436203916	<5 participants
4	[{Callosal} disconnection syndrome in neuropsychological examinations (author's transl)].	1979	9	No to shinkei = Brain and nerve	0006-8969	31	9	881--889	Iwata, M.		No control group
5	[{Can} psychiatric examination be useful in early diagnosis of intracranial expansion processes?].	1996	2	Psychiatria polska	0033-2674	30	1	151--158	Zyss, T. and Go≈õci≈Ñski, I.		No cognitive test
6	[{Clinical} relevance of signal-intense foci in cerebral magnetic resonance tomography in neurofibromatosis].	1991	1	Fortschritte der Neurologie-Psychiatrie	0720-4299	59	1	25--30	Mautner, V. F. and Schneider, E. and Fabra, M. and Laute, S. and F√ºnsterer, C. and Pressler, M.	10.1055/s-2007-1000676	No control group
7	[{Cognitive} evaluation during brain radiotherapy in adults: a simple assessment is possible].	2013	10	Cancer radiotherapie : journal de la Societe francaise de radiotherapie oncologique	1769-6658 1278-3218	17	5	413--418	Taillia, H. and Bompaire, F. and Jacob, J. and No√´l, G.	10.1016/j.canrad.2013.07.139	No cognitive test
8	[{Cognitive} functions and personality traits in patients with brain tumors: the role of lesion localization].	2014		Zhurnal nevrologii i psikhiatrii imeni S.S. Korsakova / Ministerstvo zdravookhraneniia i meditsinsko«ê promyshlennosti Rossi«êsko«ê Federatsii, Vserossi«êskoe obshchestvo nevrologov [i] Vserossi«êskoe obshchestvo psikhiatrov	1997-7298	114	2	9--14	Razumnikova, O.M. and Perfil'ev, A.M. and Stupak, V.V.		Post-treatment
9	[{Dementia} syndrome and intercurrent pathologies in the elderly. {A} study of 100 patients over 75 years of age in a geriatrics internal medicine unit].	1993	3	La Revue de medecine interne	0248-8663	14	3	182--188	Saint-Jean, O. and Kaltenbach, G. and B√©rigaud, S. and Pernal, S. and Bellot, J. C. and Bouchon, J. P.	10.1016/s0248-8663(05)81168-3	<5 participants
10	[{Diagnosis} and treatment of cognitive deficits caused by radiation in patients with brain tumours].	2011	12	No shinkei geka. Neurological surgery	0301-2603	39	12	1127--1137	Ishiuchi, Shogo		No cognitive test
11	[{Early} and late effects of local high dose radiotherapy of the brain on memory and attention].	2003	7	Strahlentherapie und Onkologie : Organ der Deutschen Rontgengesellschaft ... [et al]	0179-7158	179	7	441--451	Duchstein, Susanne and Gademann, G√ºnther and Peters, Brigitte	10.1007/s00066-003-1034-z	Post-treatment
12	[{Event}-related brain potentials and intellectual impairment--a study in patients with brain tumor and craniocerebral trauma].	1986	6	Fortschritte der Neurologie-Psychiatrie	0720-4299	54	6	182--188	Olbrich, H. M. and Lanczos, L. and Lodemann, E. and Zerbin, D. and Engelmeier, M. P. and Nau, H. E. and Schmit-Neuerburg, K. P.	10.1055/s-2007-1001863	Non-glioma
13	[{Impaired} memory syndromes in tumors of the diencephalic region].	1973		Zhurnal nevropatologii i psikhiatrii imeni S.S. Korsakova (Moscow, Russia : 1952)	0044-4588	73	12	1853--1858	Luriia, A. R. and Kiiashchenko, N. K. and Moskovichiute, L. I. and Faller, T. O. and Filippycheva, N. A.		No control group
14	[{Minimally} invasive anterior interhemispheric lamina terminalis approach for craniopharyngiomas. {Anatomical}, hormonal, and neuropsychological considerations].	2007	11	No shinkei geka. Neurological surgery	0301-2603	35	11	1067--1077	Hori, Tomokatsu and Kawamata, Takakazu and Aihara, Yasuo and Amano, Kousaku and Kubo, Osami		No cognitive test
15	[{Neuroanatomical} correlates of the amnestic syndrome (author's transl)].	1976	10	Archiv fur Psychiatrie und Nervenkrankheiten		222	2	153--176	Mehraein, P. and Rothemund, E.	10.1007/BF02206615	No cognitive test
16	[{Preoperative} and postoperative assessment of memory function for intracranial tumor patients].	2010	2	Zhonghua yi xue za zhi	0376-2491	90	5	301--304	Shen, Chao and Xie, Rong and Bao, Wei-min and Guo, Qi-hao and Yu, Guo and Cao, Xiao-yun and Yang, Bo-jie and Mao, Ying		No brain tumour
17	[{Psychological} analysis of the mental disorders in tumors of the 3d ventricle].	1972	5	Acta psychiatrica Belgica	0300-8967	72	3	316--344	Crahay, S. and Violon, A. and Iancu, H. and Brihaye, J.		<5 participants
18	[{Psychopathological} manifestations in the early diagnosis of cerebral tumours in children (author's transl)].	1980	12	Wiener klinische Wochenschrift	0043-5325	92	24	851--854	Friedrich, M. H. and Leixnering, W. and Bogyi, T.		No control group
19	[{Speechaudiometry} and amnestic aphasy (author's transl)].	1981	12	Laryngologie, Rhinologie, Otologie	0340-1588	60	12	628--630	B√∂hme, G.		No cognitive test
20	[{Studies} on the measurement of intelligence in psychiatric diseases by means of the {Hamburg}-{Wechsler} test. {II}. {Frontal} lobe lesions]	1961		Zeitschrift f√ºr Psychotherapie und medizinische Psychologie	0044-3417	11		32--39	Lauber, H.L.		Post-treatment
21	[{Study} of memory in cerebral damaged patients related to the side of lesion (author's transl].	1979	8	Rivista di patologia nervosa e mentale	0035-6433	100	4	171--188	Bezzi, G. and Ceroni, M. and Clemente, E. and Tosca, P. and Zerbi, F.		Post-treatment
22	[{Supportive} care, cognitive assessment and quality of life after treatment for brain metastases].	2014	5	La Revue du praticien	0035-2640	64	5	686--688	Le Rhun, Emilie and Taill and ier, Luc and Taillibert, Sophie		No cognitive test
23	[{The} "{Neuropsychological} {Screening} {Test} ({NST})": initial validation and reliability studies].	1994		Zentralblatt fur Neurochirurgie	0044-4251	55	4	185--192	Schmidgen, H. and Hoell, T. and Regard, M. and L and is, T. and Rudolf, K. H. and Berzewski, H. and Brock, M.		Metastatic
24	[{The} value of the neuropsychological evaluation].	2009	3	Soins; la revue de reference infirmiere	0038-0814		733	47	Delbeuck, Xavier		No cognitive test
25	[A tool to assess functional communication skills and its correspondence with traditional language testing in patients with brain tumors]		1						Surova AA, Nelyubina MS, Khudyakova MV, Antonova NY, Minnigulova AS, Yashin KS, Medyanik IA, Zuev...	10.17116/jnevro202312303175	No control group
26	[Formula: see text] The neuropsychological profile of children with Diffuse Intrinsic Pontine Glioma (DIPG) before and after radiation therapy: A prospective longitudinal study		1						Rhodes A, Martin S, Toledo-Tamula MA, Loucas C, Glod J, Warren KE, Wolters PL.	10.1080/09297049.2022.2144189	No control group
27	{ACTH} deficiency in children and adolescents (clinical and psychological aspects).	1970		Progress in brain research	0079-6123	32		305--315	Laron, Z. and Karp, M. and Pertzela, A. and Frankel, J.		No brain tumour
28	{CEREBRAL} {MID}-{LINE} {TUMOURS} {INVOLVING} {THE} {CORPUS} {CALLOSUM} {AMONG} {MENTAL} {HOSPITAL} {PATIENTS}.	1964		The Medical journal of Australia	0025-729X	191		954--960	Selecki, B.R.		No control group
29	{CNS} germinoma: {One} more piece of the puzzle	2011		Pediatric Blood and Cancer	1545-5009	57	4	537--538	Waber, D.P.	10.1002/pbc.23207	No cognitive test
30	{COVID}-19, {Network} {Dysfunction} and {Neurodegeneration}	2021		Brain Connectivity	2158-0022	11	10	785--787	Edison, P.	10.1089/brain.2021.29030.ped	No cognitive test
31	{DYNAMICS} {OF} {INTELLECTUAL} {DEFICIT} {IN} {CHILDREN} {WITH} {LOCALIZED} {AND} {DIFFUSE} {CNS} {DAMAGE}.	1965		Activitas nervosa superior	0001-7604	7		145--146	Svancara, J.		Post-treatment
32	{GH} deficiency after traumatic brain injury: improvement in quality of life with {GH} therapy: analysis of the {KIMS} database.	2015	4	European journal of endocrinology	1479-683X 0804-4643	172	4	371--381	Gardner, Chris J. and Mattsson, Anders F. and Daousi, Christina and Korbonits, M√°rta and Koltowska-Haggstrom, Maria and Cuthbertson, Daniel J.	10.1530/EJE-14-0654	No brain tumour
33	{IDH} glioma radiogenomics in the era of deep learning	2021		Neuro-Oncology	1523-5866	23	2	182--183	Gutman, D.C. and Young, R.J.	10.1093/neuonc/noaa294	No cognitive test
34	{IQ} and cognitive function in children treated with cranial irradiation.	1982		Lancet	0140-6736	1	8270	512--513			Abstract
35	{PET}/{CT} neuroimaging applications in dementia	2007		Applied Radiology	0160-9963	36	6	4--12	Mountz, J.M.		No cognitive test
36	{SCL} 90-{R} interpretation and brain tumour: a correction factor?	1998	11	Brain injury	0269-9052	12	11	977--985	Kaplan, C. P.	10.1080/026990598122025	No cognitive test
37	50-65 {Gy} fractionated localized radiotherapy in adults with low-grade gliomas does not affect cognitive performance	2004		Strahlentherapie und Onkologie	0179-7158	180	5	326--327	Kreth, F.W.		No control group
38	A {Case} of {Right} {Temporal} {Lobectomy} for {Brain} {Tumor} with {Selective} {Semantic} {Pictorial} {Disorder}	2020		Cognitive and Behavioral Neurology	1537-0887	33	1	52--62	Gainotti, G. and Bonn√¨, S. and Maiella, M. and Carretta, J. and Zigiotto, L. and Sarubbo, S. and Papagno, C.	10.1097/WNN.0000000000000220	Post-treatment
39	A {Phase} 2 {Randomised} {Clinical} {Trial} {Assessing} the {Tolerability} of {Two} {Different} {Ratios} of {Medicinal} {Cannabis} in {Patients} {With} {High} {Grade} {Gliomas}	2021		Frontiers in oncology		11			Schloss, J and Lacey, J and Sinclair, J and Steel, A and Sughrue, M and Sibbritt, D and Teo, C	10.3389/fonc.2021.649555	No control group
40	A common low dimensional structure of cognitive impairment in stroke and brain tumors		1						Facchini S, Favaretto C, Castellaro M, Zangrossi A, Zannin M, Bisogno AL, Baro V, Anglani MG, Val...	10.1016/j.nicl.2023.103518	No control group
41	A common low dimensional structure of cognitive impairment in stroke and brain tumors	2023	1	NeuroImage Clin.	2213-1582	40			Facchini, S. and Favaretto, C. and Castellaro, M. and Zangrossi, A. and Zannin, M. and Bisogno, A.L. and Baro, V. and Anglani, M.G. and Vallesi, A. and Baracchini, C. and D'Avella, D. and Della Puppa, A. and Semenza, C. and Corbetta, M.	10.1016/j.nicl.2023.103518 LK - https://libkey.io/libraries/1675/openurl?sid=EMBASE&sid=EMBASE&issn=22131582&id=doi:10.1016%2Fj.nicl.2023.103518&atitle=A+common+low+dimensional+structure+of+cognitive+impairment+in+stroke+and+brain+tumors&stitle=NeuroImage+Clin.&title=NeuroImage%3A+Clinical&volume=40&issue=&spage=&epage=&aulast=Facchini&aufirst=Silvia&auinit=S.&aufull=Facchini+S.&coden=&isbn=&page…	No control group
42	A comparison of administration procedures for the {Rey}-{Osterrieth} {Complex} {Figure}: {Flowcharts} versus pen switching	2001		Psychological Assessment	1040-3590	13	3	299--305	Ruffolo, J.S. and Javorsky, D.J. and Tremont, G. and Westervelt, H.J. and Stern, R.A.	10.1037//1040-3590.13.3.299	Post-treatment
43	A comparison of the effects of attention deficit on rehabilitation functional outcomes in brain tumor patients and subacute stroke patients	2014		Neuro-Oncology	1522-8517	16		ii112	Eun Young, H. and Im, S.	10.1093/neuonc/nou174	Post-treatment
44	A critical review of the clinical effects of therapeutic irradiation damage to the brain: the roots of controversy.	2004	3	Neuropsychology review	1040-7308	14	1	65--86	Armstrong, Carol L. and Gyato, Kunsang and Awadalla, Abdel W. and Lustig, Robert and Tochner, Zelig A.	10.1023/b:nerv.0000026649.68781.8e	No cognitive test
45	A description of a cognitive rehabilitation programme evaluated in brain tumour patients with mild to moderate cognitive deficits	2011		Clinical rehabilitation		25	8	675‚Äê692	Gehring, K and Aaronson, NK and Taphoorn, MJB and Sitskoorn, MM	10.1177/0269215510395791	Post-treatment
46	A global analysis of multitrial data investigating quality of life and symptoms as prognostic factors for survival in different tumor sites.	2014	1	Cancer	1097-0142 0008-543X	120	2	302--311	Quinten, Chantal and Martinelli, Francesca and Coens, Corneel and Sprangers, Mirjam A. G. and Ringash, Jolie and Gotay, Carolyn and Bjordal, Kristin and Greimel, Eva and Reeve, Bryce B. and Maringwa, John and Ediebah, Divine E. and Zikos, Efstathios and King, Madeleine T. and Osoba, David and Taphoorn, Martin J. and Flechtner, Henning and Schmucker-Von Koch, Joseph and Weis, Joachim and Bottomley…	10.1002/cncr.28382	No cognitive test
47	A neuropsychological approach in a paediatric acquired brain injury unit under the public health system		1						C√°mara-Barrio S, Esteso-Ordu√±a B, Vara-Arias MT, Rodr√≠guez-Palero S, Fournier-Del Castillo MC.	10.1016/j.nrleng.2020.04.027	Post-treatment
48	A neuropsychological approach in a paediatric acquired brain injury unit under the public health system	2023	1	Abordaje neuropsicol√≥gico en una unidad pedi√°trica de da√±o cerebral adquirido del sistema p√∫blico de salud	["1578-1968", "0213-4853"]	38	1	2015-08-01	C√°mara Barrio, S. and Esteso Ordu√±a, B. and Vara Arias, M.T. and Rodr√≠guez Palero, S. and Fournier del Castillo, M.C.	10.1016/j.nrl.2020.04.019 LK - https://libkey.io/libraries/1675/openurl?sid=EMBASE&sid=EMBASE&issn=15781968&id=doi:10.1016%2Fj.nrl.2020.04.019&atitle=A+neuropsychological+approach+in+a+paediatric+acquired+brain+injury+unit+under+the+public+health+system&stitle=Neurologia&title=Neurologia&volume=38&issue=1&spage=8&epage=15&aulast=C%C3%A1mara+Barrio&aufirst=S.&auinit=S.&aufull=C%C3%A1mara+Barrio+S.…	Post-treatment
49	A neuropsychological approach in a paediatric acquired brain injury unit under the public health system	2023		Neurolog√≠a (English Edition)	2173-5808	38	1	2014-08-01	C√°mara-Barrio, S. and Esteso-Ordu√±a, B. and Vara-Arias, M.T. and Rodr√≠guez-Palero, S. and Castillo, M.C. Fournier-del	10.1016/j.nrleng.2020.04.027	Post-treatment
50	A neuropsychological approach in a paediatric acquired brain injury unit under the public health system.	2022	9	Neurologia (Barcelona, Spain)	2173-5808			S2173--5808(22)00098--0	C√°mara-Barrio, S. and Esteso-Ordu√±a, B. and Vara-Arias, M. T. and Rodr√≠guez-Palero, S. and Fournier-Del Castillo, M. C.	10.1016/j.nrleng.2020.04.027	Post-treatment
51	A novel approach to clinical-radiological correlations: {Anatomo}-{Clinical} {Overlapping} {Maps} ({AnaCOM}): method and validation.	2007	10	NeuroImage	1053-8119	37	4	1237--1249	Kinkingn√©hun, Serge and Volle, Emmanuelle and P√©l√©grini-Issac, M√©lanie and Golmard, Jean-Louis and Leh√©ricy, St√©phane and du Boisgu√©heneuc, Foucaud and Zhang-Nunes, S and y and Sosson, Danielle and Duffau, Hugues and Samson, Yves and Levy, Richard and Dubois, Bruno	10.1016/j.neuroimage.2007.06.027	Post-treatment
52	A novel language paradigm for intraoperative language mapping: {Feasibility} and evaluation	2021		Journal of Clinical Medicine	2077-0383	10	4	1--13	Rosengarth, K. and Pai, D. and Dodoo-Schittko, F. and Hense, K. and Tamm, T. and Ott, C. and L√ºrding, R. and Bumes, E. and Greenlee, M.W. and Schebesch, K.M. and Schmidt, N.O. and Doenitz, C.	10.3390/jcm10040655	No control group
53	A pilot study evaluating the safety and efficacy of modafinal for cancer-related fatigue	2009		Journal of palliative medicine		12	5	433‚Äê439	Blackhall, L and Petroni, G and Shu, J and Baum, L and Farace, E		No brain tumour
54	A preliminary study of short-term memory in patients with temporal and frontal lobe tumor (author's transl)	1982		Zhonghua shen jing jing shen ke za zhi = Chinese journal of neurology and psychiatry	0412-4057	15	1	39--42	Xu, S.L.		No cognitive test
55	A preliminary study of the efficacy of ondansetron in the treatment of ataxia, poor balance and incoordination from brain injury	2004		Brain injury		18	10	1025‚Äê1039	M and elcorn, J and Cullen, NK and Bayley, MT	10.1080/02699050410001672297	<5 participants
56	A prospective study of cerebral, frontal lobe and temporal lobe volume and neuropsychologic performance in children with primary brain tumors treated with cranial radiation	2012		Pediatric Blood and Cancer	1545-5009	59	6	1078	Agbahiwe, H. and Horska, A. and Mahone, M. and Lin, D. and McNutt, T. and Cohen, K. and Redmond, K. and Wharam, M. and Terezakis, S.	10.1002/pbc.24295	Post-treatment
57	A prospective study of cerebral, frontal lobe, and temporal lobe volume and neuropsychologic performance in children with primary brain tumors treated with cranial radiation	2012		International Journal of Radiation Oncology Biology Physics	0360-3016	84	3	S66	Agbahiwe, H.C. and Horska, A. and Mahone, M. and Lin, D. and McNutt, T. and Cohen, K. and Redmond, K. and Wharam, M. and Terezakis, S.	10.1016/j.ijrobp.2012.07.277	Post-treatment
58	A prospective study of corpus callosum regional volumes and neurocognitive outcomes following cranial radiation for pediatric brain tumors	2017		Child's Nervous System	1433-0350	33	6	965--972	Rashid, A. and Ram, A.N. and Kates, W.R. and Redmond, K.J. and Wharam, M. and Mark Mahone, E. and Horska, A. and Terezakis, S.	10.1007/s00381-017-3412-3	Post-treatment
59	A prospective study of neurocognitive function following cranial irradiation for pediatric brain tumors	2011		International Journal of Radiation Oncology Biology Physics	0360-3016	81	2	S114	Redmond, K.J. and Ishaq, O. and Ford, E. and Batra, S. and Terezakis, S. and McNutt, T. and Kleinberg, L. and Wharam, M. and Mahone, E.M. and Horska, A.		Abstract
60	A prospective study of neuropsychological sequelae in children with brain tumors	1988		Journal of Child Neurology	0883-0738	3	1	63--68	Bordeaux, J.D. and Dowell Jr., R.E. and Copel and , D.R. and Fletcher, J.M. and Francis, D.J. and Van Eys, J.	10.1177/088307388800300114	No control group
61	A prospective study of the cognitive and psychiatric effects of pituitary tumours and their treatments.	2020	5	Journal of clinical neuroscience : official journal of the Neurosurgical Society of Australasia	1532-2653 0967-5868	75		122--127	Marsh, Laura and Guinan, Elizabeth and Shah, Emily and Powell, Michael and Lowy, Clara and Kopelman, Michael D.	10.1016/j.jocn.2020.03.007	No brain tumour
62	A prospective study on neurocognitive effects after primary radiotherapy in high-grade glioma patients	2016		International Journal of Clinical Oncology	1437-7772	21	4	642--650	Bodensohn, R. and Corradini, S. and Ganswindt, U. and Hofmaier, J. and Schnell, O. and Belka, C. and Niyazi, M.	10.1007/s10147-015-0941-1	No control group
63	A research of preoperative neurocognitive functioning and contributing factors in patients with supratentorial gliomas.	2022	4	Neuroscience letters	1872-7972 0304-3940	775		136527	Wang, Lixin and Fang, Shengyu and Peng, Yuming	10.1016/j.neulet.2022.136527	Included
64	A role for the hippocampus in card sorting?	1993	6	Cortex; a journal devoted to the study of the nervous system and behavior	0010-9452	29	2	293--304	Corcoran, R. and Upton, D.	10.1016/s0010-9452(13)80182-7	<5 participants
65	A service evaluation of a specialist intensive multi-disciplinary inpatient neurological rehabilitation unit: {Hobbs} {Rehabilitation} at {Bramshott} {Grange}	2022		Physiotherapy (United Kingdom)	1873-1465	114		e168	Bryan, E. and Carter, H.	10.1016/j.physio.2021.12.138	Post-treatment
66	A tool to assess functional communication skills and its correspondence with traditional language testing in patients with brain tumors	2023		Zhurnal nevrologii i psikhiatrii im. S.S. Korsakova	1997-7298	123	3	75	Surova, A A and Nelyubina, M S and Khudyakova, M V and Antonova, N Y and Minnigulova, A Sh and Yashin, K S and Medyanik, I A and Zuev, A A and Gronskaya, N E and Dragoy, O V and Ivanova, M V and Zorina, E V	10.17116/jnevro202312303175	No control group
67	A unilateral medial frontal cortical lesion impairs trial and error learning without visual control	2015		Neuropsychologia	1873-3514	75		314--321	Amiez, C. and Champod, A.S. and Wilson, C.R.E. and Procyk, E. and Petrides, M.	10.1016/j.neuropsychologia.2015.06.022	<5 participants
68	A valid alternative for in-person language assessments in brain tumor patients: feasibility and validity measures of the new {TeleLanguage} test	2019		Neuro-Oncology Practice	2054-2585	6	2	93--102	De Witte, E. and Piai, V. and Kurteff, G. and Cai, R. and Mari√´n, P. and Dronkers, N. and Chang, E. and Berger, M.	10.1093/nop/npy020	Included
69	Abnormalities in hippocampal volume of glioma patients prior to radiotherapy.	2017	3	Acta oncologica (Stockholm, Sweden)	1651-226X 0284-186X	56	3	427--430	Karunamuni, Roshan A. and Seibert, Tyler M. and White, Nathan S. and McEvoy, Linda and Farid, Nikdokht and Brewer, James and Dale, Anders M. and McDonald, Carrie R. and Hattangadi-Gluth, Jona A.	10.1080/0284186X.2017.1280847	Post-treatment
70	Acute confusion in patients with systemic cancer	2007		Journal of Neuro-Oncology	0167-594X	83	3	285--289	Doriath, V. and Paesmans, M. and Catteau, G. and Hildebr and , J.	10.1007/s11060-006-9319-6	Metastatic
71	Acute neurocognitive impairment during cranial radiation therapy in patients with intracranial tumors.	2008	12	Strahlentherapie und Onkologie : Organ der Deutschen Rontgengesellschaft ... [et al]	0179-7158	184	12	647--654	Welzel, Grit and Fleckenstein, Katharina and Mai, Sabine K. and Hermann, Brigitte and Kraus-Tiefenbacher, Uta and Wenz, Frederik	10.1007/s00066-008-1830-6	Post-treatment
72	Addressing the selective role of distinct prefrontal areas in response suppression: {A} study with brain tumor patients.	2017	6	Neuropsychologia	1873-3514 0028-3932	100		120--130	Arbula, S and ra and Pacella, Valentina and De Pellegrin, Serena and Rossetto, Marta and Denaro, Luca and D'Avella, Domenico and Della Puppa, Aless and ro and Vallesi, Antonino	10.1016/j.neuropsychologia.2017.04.018	Non-glioma
73	Admission criteria to the {Danish} {Brain} {Cancer} {Program} are moderately associated with magnetic resonance imaging findings.	2013	3	Danish medical journal	2245-1919	60	3	A4580	Hill, Thomas Winther and Nielsen, Mie Kiszka and Nepper-Rasmussen, J√∏rgen		No cognitive test
74	Adverse medical events associated with childhood cerebellar astrocytomas and medulloblastomas: {Natural} history and relation to very long-term neurobehavioral outcome	2008		Child's Nervous System	0256-7040	24	9	1003	Steinbok, P.	10.1007/s00381-008-0661-1	No cognitive test
75	Age-stratified distress thermometers with {Worry} and {Learning} problem domains for the paediatric oncology population: {Development} and validation	2022		Psycho-Oncology	1099-1611	31	5	832--839	Cuffe, R. and Norman, C. and Haeems, G. and Spicer, L. and Mohammed, K. and Rodger, M. and Edwards, L.	10.1002/pon.5870	Post-treatment
76	Allocentric visuospatial processing in patients with cerebral gliomas: a neurocognitive assessment.	2000	9	Journal of neuro-oncology	0167-594X	49	3	235--248	Jagaroo, V. and Rogers, M. P. and Black, P. M.	10.1023/a:1006442124300	<5 participants
77	Alteration of default mode network: association with executive dysfunction in frontal glioma patients	2022		Journal of neurosurgery	1933-0693			1--10	Zhang, X. and Zhang, G. and Wang, Y. and Huang, H. and Li, H. and Li, M. and Yang, C. and Li, M. and Chen, H. and Jing, B. and Lin, S.	10.3171/2022.8.JNS22591	No control group
78	Alteration of default mode network: association with executive dysfunction in frontal glioma patients	2023	1	J. Neurosurg.	["1933-0693", "0022-3085"]	138	6	1512-1521	Zhang, X. and Zhang, G. and Wang, Y. and Huang, H. and Li, H. and Li, M. and Yang, C. and Li, M. and Chen, H. and Jing, B. and Lin, S.	10.3171/2022.8.JNS22591 LK - https://libkey.io/libraries/1675/openurl?sid=EMBASE&sid=EMBASE&issn=19330693&id=doi:10.3171%2F2022.8.JNS22591&atitle=Alteration+of+default+mode+network%3A+association+with+executive+dysfunction+in+frontal+glioma+patients&stitle=J.+Neurosurg.&title=Journal+of+Neurosurgery&volume=138&issue=6&spage=1512&epage=1521&aulast=Zhang&aufirst=Xiaokang&auinit=X.&aufull=Zhang+X.&c…	Post-treatment
79	Altered behavior and memory loss.	1984	9	The American journal of emergency medicine	0735-6757	2	5	414--419	Mickel, H. S. and Stiller, J. and White, J. D. and Barish, R. A. and Turbiak, T.	10.1016/0735-6757(84)90045-7	<5 participants
80	Alternative approaches to outcomes assessment: {Beyond} psychometric tests	2014		Pediatric Blood and Cancer	1545-5017	61	10	1734--1738	Fletcher, J.M.	10.1002/pbc.24824	No cognitive test
81	An evaluation of language in brain tumor patients using a new cognitively motivated testing protocol.	2017	9	Neuropsychology	1931-1559 0894-4105	31	6	648--665	Faulkner, Josh W. and Wilshire, Carolyn E. and Parker, Andrew J. and Cunningham, Kay	10.1037/neu0000374	<5 participants
82	An Update Overview on Mechanistic Data and Biomarker Levels in Cobalt and Chromium-Induced Neurodegenerative Diseases		1						Ajibo DN, Orish CN, Ruggieri F, Bocca B, Battistini B, Frazzoli C, Orish FC, Orisakwe OE.	10.1007/s12011-023-03965-w	No brain tumour
83	Anatomical predictors of mental rotation with bodily and non-bodily stimuli: A lesion-symptom study	2024	1	Neuropsychologia	["1873-3514", "0028-3932"]	193			Doganci, N. and Yahia Coll, S. and Marti, E. and Ptak, R.	10.1016/j.neuropsychologia.2023.108775 LK - https://libkey.io/libraries/1675/openurl?sid=EMBASE&sid=EMBASE&issn=18733514&id=doi:10.1016%2Fj.neuropsychologia.2023.108775&atitle=Anatomical+predictors+of+mental+rotation+with+bodily+and+non-bodily+stimuli%3A+A+lesion-symptom+study&stitle=Neuropsychologia&title=Neuropsychologia&volume=193&issue=&spage=&epage=&aulast=Doganci&aufirst=Naz&auinit=N.&auful…	<5 participants
84	Anomia in moderate aphasia: problems in accessing the lexical representation.	1989	10	Brain and language	0093-934X	37	3	381--400	Le Dorze, G. and Nespoulous, J. L.	10.1016/0093-934x(89)90026-6	Post-treatment
85	Aphasia {Screening} {Test} performance in patients with lateralized brain damage.	1987	3	Journal of clinical psychology	0021-9762	43	2	266--271	Snow, W. G.	10.1002/1097-4679(198703)43:2<266::aid-jclp2270430217>3.0.co;2-0	Post-treatment
86	Aphasia and non-verbal intelligence in brain tumour patients.	1982		Journal of neurology	0340-5354	227	4	209--218	Haas, J. and Vogt, G. and Schiemann, M. and Patzold, U.	10.1007/BF00313388	No control group
87	Aphasia induced by gliomas growing in the ventrolateral frontal region: assessment with diffusion {MR} tractography, functional {MR} imaging and neuropsychology.	2012	2	Cortex; a journal devoted to the study of the nervous system and behavior	1973-8102 0010-9452	48	2	255--272	Bizzi, Alberto and Nava, Simone and Ferr√®, Francesca and Castelli, Gianmarco and Aquino, Domenico and Ciaraffa, Francesca and Broggi, Giovanni and DiMeco, Francesco and Piacentini, Sylvie	10.1016/j.cortex.2011.11.015	Included
88	Application and evaluation of the complex figure test in patients with brain lesions	1988		Zhonghua shen jing jing shen ke za zhi = Chinese journal of neurology and psychiatry	0412-4057	21	6	321--325, 384	Tang, C.M.		No control group
89	Approaches to Minimise the Neurodevelopmental Impact of Choroid Plexus Carcinoma and Its Treatment		1						Adamski J, Langford V, Finlay JL.	10.3390/life13091855	No brain tumour
90	Ask the experts: {Maintaining} neurological function in brain tumor resection	2013		CNS Oncology	2045-0915	2	1	13--16	Duffau, H.	10.2217/cns.12.34	No cognitive test
91	Assessing short-term recognition memory with forced-choice psychophysical methods.	1992	9	Journal of neuroscience methods	0165-0270	44	2	145--155	Cacace, A. T. and McFarl and , D. J. and Emrich, J. F. and Haller, J. S.	10.1016/0165-0270(92)90007-z	No brain tumour
92	Assessment and treatment of bilingual aphasia and dementia using the {Bilingual} {Aphasia} {Test}	2012		Journal of Neurolinguistics	0911-6044	25	6	515--519	Miller Amberber, A. and Cohen, H.	10.1016/j.jneuroling.2012.08.003	No cognitive test
93	Assessment of cognitive functions before and after stereotactic interstitial radiosurgery of hypothalamic hamartomas in patients with gelastic seizures	2007		Epilepsy and Behavior	1525-5050	10	2	328--332	Quiske, A. and Unterrainer, J. and Wagner, K. and Frings, L. and Breyer, T. and Halsb and , U. and Ostertag, C. and Elger, C.E. and Ebner, A. and Tuxhorn, I. and Ernst, J.-P. and Steinhoff, B.J. and Mayer, T. and Schulze-Bonhage, A.	10.1016/j.yebeh.2006.12.009	No brain tumour
94	Assessment of neurocognitive functions in pediatric brain tumor patients based on the {ICF} (international classification of functioning, disability and health, who)	2011		Pediatric Blood and Cancer	1545-5009	56	7	1162	Pletschko, T. and Schwarzinger, A. and Leiss, U.	10.1002/pbc.23141	Abstract
95	Association between radiation dose to neuronal progenitor cell niches and temporal lobes and performance on neuropsychological testing in children: a prospective study.	2013	3	Neuro-oncology	1523-5866 1522-8517	15	3	360--369	Redmond, Kristin J. and Mahone, E. Mark and Terezakis, Stephanie and Ishaq, Omar and Ford, Eric and McNutt, Todd and Kleinberg, Lawrence and Cohen, Kenneth J. and Wharam, Moody and Horska, Alena	10.1093/neuonc/nos303	Post-treatment
96	Association between tumor location and neurocognitive functioning using tumor localization maps.	2019	9	Journal of neuro-oncology	1573-7373 0167-594X	144	3	573--582	Habets, Esther J. J. and Hendriks, Eef J. and Taphoorn, Martin J. B. and Douw, Linda and Zwinderman, Aeilko H. and V and ertop, W. Peter and Barkhof, Frederik and De Witt Hamer, Philip C. and Klein, Martin	10.1007/s11060-019-03259-z	No control group
97	Association of {Neuronal} {Injury} in the {Genu} and {Body} of {Corpus} {Callosum} {After} {Cranial} {Irradiation} in {Children} {With} {Impaired} {Cognitive} {Control}: {A} {Prospective} {Study}.	2018	8	International journal of radiation oncology, biology, physics	1879-355X 0360-3016	101	5	1234--1242	Redmond, Kristin J. and Hildreth, Meghan and Sair, Haris I. and Terezakis, Stephanie and McNutt, Todd and Kleinberg, Lawrence and Cohen, Kenneth J. and Wharam, Moody and Horska, Alena and Mahone, E. Mark	10.1016/j.ijrobp.2018.04.037	Post-treatment
98	Association of antidepressant drug use with outcome of patients with glioblastoma	2023	1	Int. J. Cancer	["1097-0215", "0020-7136"]	152	7	1348-1359	Seliger, C. and Oppong, F.B. and Lefranc, F. and Chinot, O. and Stupp, R. and Nabors, B. and Gorlia, T. and Weller, M.	10.1002/ijc.34344 LK - https://libkey.io/libraries/1675/openurl?sid=EMBASE&sid=EMBASE&issn=10970215&id=doi:10.1002%2Fijc.34344&atitle=Association+of+antidepressant+drug+use+with+outcome+of+patients+with+glioblastoma&stitle=Int.+J.+Cancer&title=International+Journal+of+Cancer&volume=152&issue=7&spage=1348&epage=1359&aulast=Seliger&aufirst=Corinna&auinit=C.&aufull=Seliger+C.&coden=IJCNA&isbn=&pages…	No control group
99	Association of neurocognitive and patient reported outcomes with the presence of residual disease following surgical resection in glioblastoma ({GBM})	2014		Neuro-Oncology	1522-8517	16		v135	Hall, W.A. and Pugh, S.L. and Wefel, J.S. and Armstrong, T.S. and Gilbert, M.R. and Brachman, D.G. and Werner-Wasik, M. and Wendl and , M. and Brown, P.D. and Chao, S.T. and Roof, K. and Robins, H.I. and Curran Jr., W.J. and Mehta, M.	10.1093/neuonc/nou263.5	No control group
100	Associations between cognitive functioning and health-related quality of life in glioma patients	2013		Neuro-Oncology	1522-8517	15		iii92	Boele, F. and Zant, M. and Heine, E. and Aaronson, N. and Taphoorn, M. and Reijneveld, J. and Heimans, J. and Klein, M.	10.1093/neuonc/not181	No control group
101	Associations between seizure control and cognition in tumour associated epilepsy compared with non-tumoural epilepsy	2017		Neuro-Oncology	1523-5866	19		iii124	Twenh√∂fel, A. and Rankin, L. and Ingle, H. and Gillespie, D. and Grant, R.	10.1093/neuonc/nox036	Post-treatment
102	Asymmetric tumor-related alterations of network-specific intrinsic functional connectivity in glioma patients.	2020	11	Human brain mapping	1097-0193 1065-9471	41	16	4549--4561	J√ºtten, Kerstin and Mainz, Verena and Delev, Daniel and Gauggel, Siegfried and Binkofski, Ferdin and Wiesmann, Martin and Clusmann, Hans and Na, Chuh-Hyoun	10.1002/hbm.25140	Post-treatment
103	Attention in adult intracranial tumors patients.	2003	2	Journal of clinical and experimental neuropsychology	1380-3395	25	1	66--78	Goldstein, Bram and Armstrong, Carol L. and John, Cameron and Tallent, Emily M.	10.1076/jcen.25.1.66.13623	Post-treatment
104	Atypical white matter volume development in children following craniospinal irradiation.	2005	1	Neuro-oncology	1522-8517 1523-5866	7	1	12--19	Reddick, Wilburn E. and Glass, John O. and Palmer, Shawna L. and Wu, Shingjie and Gajjar, Amar and Langston, James W. and Kun, Larry E. and Xiong, Xiaoping and Mulhern, Raymond K.	10.1215/S1152851704000079	Post-treatment
105	Autoimmune Encephalitis Misdiagnosis in Adults	2023	1	JAMA Neurol.	["2168-6157", "2168-6149"]	80	1	30-39	Flanagan, E.P. and Geschwind, M.D. and Lopez-Chiriboga, A.S. and Blackburn, K.M. and Turaga, S. and Binks, S. and Zitser, J. and Gelfand, J.M. and Day, G.S. and Dunham, S.R. and Rodenbeck, S.J. and Clardy, S.L. and Solomon, A.J. and Pittock, S.J. and McKeon, A. and Dubey, D. and Zekeridou, A. and Toledano, M. and Turner, L.E. and Vernino, S. and Irani, S.R.	10.1001/jamaneurol.2022.4251 LK - https://libkey.io/libraries/1675/openurl?sid=EMBASE&sid=EMBASE&issn=21686157&id=doi:10.1001%2Fjamaneurol.2022.4251&atitle=Autoimmune+Encephalitis+Misdiagnosis+in+Adults&stitle=JAMA+Neurol.&title=JAMA+Neurology&volume=80&issue=1&spage=30&epage=39&aulast=Flanagan&aufirst=Eoin+P.&auinit=E.P.&aufull=Flanagan+E.P.&coden=&isbn=&pages=30-39&date=2023&auinit1=E&auinitm=P	No cognitive test
106	Autonoetic consciousness in patients with brain metastases: {Crossed} approaches to mental time travel	2016		Psycho-Oncologie	1778-381X	10	1	67--74	Guerdoux-Ninot, E. and Gomez, A. and Darlix, A. and Bauchet, L. and Ninot, G.	10.1007/s11839-016-0563-5	No cognitive test
107	Awake craniotomy for supratentorial tumors or epileptogenic lesions in pediatric patients: A 16-year retrospective cohort study	2024	1	J. Neursurg. Pediatr.	["1933-0715", "1933-0707"]	33	3	214-222	Reecher, H.M. and Koop, J.I. and Awad, A.J. and Kim, I. and Foy, A.B. and Kaufman, B.A. and Meier, N.A. and Lew, S.M.	10.3171/2023.11.PEDS23390 LK - https://libkey.io/libraries/1675/openurl?sid=EMBASE&sid=EMBASE&issn=19330715&id=doi:10.3171%2F2023.11.PEDS23390&atitle=Awake+craniotomy+for+supratentorial+tumors+or+epileptogenic+lesions+in+pediatric+patients%3A+A+16-year+retrospective+cohort+study&stitle=J.+Neursurg.+Pediatr.&title=Journal+of+Neurosurgery%3A+Pediatrics&volume=33&issue=3&spage=214&epage=222&aulast=R…	<5 participants
108	Awake Laser Ablation with Continuous Neuropsychological Testing During Treatment of Brain Tumors and Epilepsy		1						Nielsen SH, Skj√∏th-Rasmussen J, Moldrup SD, Engelmann CM, Jespersen B, Rasmussen R.	10.1016/j.nec.2022.11.003	<5 participants
109	Awake Laser Ablation with Continuous Neuropsychological Testing During Treatment of Brain Tumors and Epilepsy	2023		Neurosurgery Clinics of North America	1042-3680	34	2	239-245	Nielsen, Silas Haahr and Skj√∏th-Rasmussen, Jane and Moldrup, Signe Delin and Engelmann, Christina Malling and Jespersen, Bo and Rasmussen, Rune	10.1016/j.nec.2022.11.003	<5 participants
110	Basal {Ganglia} {Germ} {Cell} {Tumors} {With} or {Without} {Sellar} {Involvement}: {A} {Long}-{Term} {Follow}-{Up} in a {Single} {Medical} {Center} and a {Systematic} {Literature} {Review}.	2021		Frontiers in endocrinology	1664-2392	12		763609	Zhang, Yi and Wang, Li and Ma, Wenbin and Pan, Hui and Wang, Renzhi and Zhu, Huijuan and Yao, Yong	10.3389/fendo.2021.763609	No cognitive test
111	Basal neurocognitive function in the children with brain tumors before proton beam therapy	2013		European Journal of Cancer	0959-8049	49		S357	Kim, Y. and Yu, E.S. and Park, H.J. and Cho, K.H. and Kim, H.J. and Shin, S.H. and Kim, J.H. and Kim, J.Y.	10.1016/S0959-8049(13)70062-5	Post-treatment
112	Basal neuropsychological evaluation and after neurosurgery in gliomas and other tumors	2019		European Journal of Neurology	1468-1331	26		722	Garc√≠a Hortelano, P. and Camacho, A. and Burriel Lobo, L. and Franco Salinas, A. and Ruiz-Escribano Mench√©n, L. and Borr√°s Moreno, J.M. and Vaamonde Gamo, J.	10.1111/ene.14019	No control group
113	Bedside {Antisaccades}: {A} {Time}-{Efficient} {Method} to {Assess} {Cognition}.	2019	8	Pediatric neurology	1873-5150 0887-8994	97		74--75	Khan, Raja B. and Sadighi, Zsila S. and Russell, Kathryn and Ashford, Jason M. and Merchant, Thomas E. and Conklin, Heather M.	10.1016/j.pediatrneurol.2019.03.027	No control group
114	Behavioral Improvements following Lesion Resection for Pediatric Epilepsy: Pediatric Psychosurgery?		1						Dang H, Khan AB, Gadgil N, Sharma H, Trandafir C, Malbari F, Weiner HL.	10.1159/000529683	No control group
115	Behavioural problems, adaptive behaviour, cognitive status, emotional status, health status, and {HRQL} in the first 12 months after diagnosis in children with brain tumours; a prospective longitudinal study	2009		Developmental Medicine and Child Neurology	0012-1622	51		14	Penn, A. and Lowis, S. and Shortman, R. and Hunt, L.P. and Stevens, M. and Mccarter, R.J. and Curran, A.L. and Sharples, P.M.	10.1111/j.1469-8749.2008.03204.x	Abstract
116	Beyond the brain: {Socioeconomic} status and race in pediatric brain tumor survivorship	2021		Neuro-Oncology	1523-5866	23	7	1050--1051	Tsang, D.S. and Schulte, F.	10.1093/neuonc/noab079	No cognitive test
117	Body {Image} {Perception} in {Acromegaly} {Is} {Not} {Associated} with {Objective} {Acromegalic} {Changes} but {Depends} on {Depressive} {Symptoms}.	2017		Neuroendocrinology	1423-0194 0028-3835	105	2	115--122	Dimopoulou, Christina and Leistner, Sarah M. and Ising, Marcus and Schneider, Harald J. and Schopohl, Jochen and Rutz, S and ra and Kosilek, Robert and Frohner, Richard and Stalla, Gunter K. and Sievers, Caroline	10.1159/000448519	Post-treatment
118	Brain Connectivity: A Journal of Clinical Neurology, Neuroscience, & Neuroimaging Advancing the Field of Neurology			Brain Connectivity	2158-0014	12	10	847-849	Edison, P.	10.1089/brain.2022.29043.editorial	No brain tumour
119	Brain dose with stereotactic radiosurgery	2011		Journal of Neurosurgery	0022-3085	114	6	1578--1579	Sheehan, J. and Benedict, S. and Schlesinger, D.	10.3171/2010.12.JNS102024	No cognitive test
120	Brain locations involved in baseline cognitive functioning of patients with glioma before therapy	2014		Neuro-Oncology	1522-8517	16		ii83	Habets, E.J.J. and Hendriks, E.J. and Taphoorn, M.J.B. and Barkhof, F. and V and ertop, W.P. and De Witt Hamer, P.C. and Klein, M.	10.1093/neuonc/nou174	Abstract
121	Brain tumor patients tested with {Wechsler}-{Bellevue} scale	1964		Diseases of the nervous system	0012-3714	25	12	746--750	Welman, A.J.		Post-treatment
122	Brain tumors in children with neurofibromatosis: additional neuropsychological morbidity?	1999	10	Neuro-oncology	1522-8517 1523-5866	1	4	275--281	De Winter, A. E. and Moore, B. D. 3rd and Slopis, J. M. and Ater, J. L. and Copel and , D. R.	10.1093/neuonc/1.4.275	Post-treatment
123	Brief neurocognitive screening in youth with brain tumours: {A} preliminary investigation of the {Lebby}-{Asbell} {Neurocognitive} {Screening} {Examination} ({LANSE}).	2015	9	Brain injury	1362-301X 0269-9052	29	10	1192--1198	Raiker, Joseph S. and Manning, Edward and Herrington, Betty and May, Anna C. and Haynes, Stacey and Graves, Patricia E. and Karlson, Cynthia W.	10.3109/02699052.2015.1035331	Post-treatment
124	Calculation deficits in patients with right and left hemisphere damage.	1989		Neuropsychologia	0028-3932	27	5	607--617	Rosselli, M. and Ardila, A.	10.1016/0028-3932(89)90107-3	Metastatic
125	California {Verbal} {Learning} {Test}: {Performance} by patients with focal frontal and non-frontal lesions	2003		Brain	0006-8950	126	6	1493--1503	Alex and er, M.P. and Stuss, D.T. and Fansabedian, N.	10.1093/brain/awg128	Post-treatment
126	Can neuropsychological testing produce unequivocal evidence of brain damage? {I}. {Testing} for specific deficits	2008		Applied Neuropsychology	0908-4282	15	1	33--38	Reitan, R.M. and Wolfson, D.	10.1080/09084280801917350	Post-treatment
127	Can sound open the brain for therapies?	2015		Science	1095-9203	347	6227	1186--1187	Underwood, E.	10.1126/science.347.6227.1186	No cognitive test
128	Capacity to consent to research participation in adults with malignant glioma.	2010	8	Journal of clinical oncology : official journal of the American Society of Clinical Oncology	1527-7755 0732-183X	28	24	3844--3850	Marson, Daniel C. and Martin, Roy C. and Triebel, Kristen L. and Nabors, Louis B.	10.1200/JCO.2009.27.9091	Post-treatment
129	Caregivers' quality of life and psychological health in response to functional, cognitive, neuropsychiatric and social deficits of patients with brain tumour: protocol for a cross-sectional study.	2017	10	BMJ open	2044-6055	7	10	e016308	Ramirez, Carole and Christophe, V√©ronique and Dassonneville, Charlotte and Grynberg, Delphine	10.1136/bmjopen-2017-016308	Post-treatment
130	Categorical and dimensional decoding of emotional intonations in patients with focal brain lesions.	1997	6	Brain and language	0093-934X	58	2	233--264	Peper, M. and Irle, E.	10.1006/brln.1997.1789	Post-treatment
131	Causes of {Memory} {Loss} in {Elderly} {Persons}	2020		JAMA - Journal of the American Medical Association	1538-3598	323	5	486	Borelli, C.M. and Grennan, D. and Muth, C.C.	10.1001/jama.2019.17421	No cognitive test
132	Causes, presentation and outcome of lesional adult onset mediotemporal lobe epilepsy.	2009	8	Journal of neurology, neurosurgery, and psychiatry	1468-330X 0022-3050	80	8	894--899	Soeder, B. M. and Gleissner, U. and Urbach, H. and Clusmann, H. and Elger, C. E. and Vincent, A. and Bien, C. G.	10.1136/jnnp.2008.165860	Post-treatment
133	Cellular telephones and risk for brain tumors: a population-based, incident case-control study.	2005	4	Neurology	1526-632X 0028-3878	64	7	1189--1195	Christensen, H. Collatz and Sch√ºz, J. and Kosteljanetz, M. and Poulsen, H. Skovgaard and Boice, J. D. Jr and McLaughlin, J. K. and Johansen, C.	10.1212/01.WNL.0000156351.72313.D3	Post-treatment
134	Central neurotoxicity of standard treatment in patients with newly-diagnosed high-grade glioma: a prospective longitudinal study.	2014	1	Journal of neuro-oncology	1573-7373 0167-594X	116	2	387--394	Froklage, F. E. and Oosterbaan, L. J. and Sizoo, E. M. and de Groot, M. and Bosma, I. and Sanchez, E. and Douw, L. and Heimans, J. J. and Reijneveld, J. C. and Lagerwaard, F. J. and Buter, J. and Uitdehaag, B. M. J. and Klein, M. and Postma, T. J.	10.1007/s11060-013-1310-4	Post-treatment
135	Cerebellar {Contribution} to {Pattern} {Separation} of {Human} {Hippocampal} {Memory} {Circuits}.	2016	12	Cerebellum (London, England)	1473-4230 1473-4222	15	6	645--662	Shiroma, Ayano and Nishimura, Masahiko and Nagamine, Hideki and Miyagi, Tomohisa and Hokama, Yohei and Watanabe, Takashi and Murayama, Sadayuki and Tsutsui, Masato and Tominaga, Daisuke and Ishiuchi, Shogo	10.1007/s12311-015-0726-0	Post-treatment
136	Cerebellar {Damage} {Affects} {Contextual} {Priors} for {Action} {Prediction} in {Patients} with {Childhood} {Brain} {Tumor}.	2020	12	Cerebellum (London, England)	1473-4230 1473-4222	19	6	799--811	Butti, Niccol√≤ and Corti, Claudia and Finisguerra, Aless and ra and Bardoni, Aless and ra and Borgatti, Renato and Poggi, Geraldina and Urgesi, Cosimo	10.1007/s12311-020-01168-w	Post-treatment
137	Cerebellar patients demonstrate preserved implicit knowledge of association strengths in musical sequences	2008		Brain and Cognition	0278-2626	66	2	161--167	Tillmann, B. and Justus, T. and Big and , E.	10.1016/j.bandc.2007.07.005	Post-treatment
138	Cerebral pseudo-tumour of inflammatory origin	1958		Zh. Nevropat. Psikhiat.		58	5	567--572	Shargorodski, L.Y. and Madzhidov, N.M.		No cognitive test
139	Cerebral tumours as a cause of late onset epilepsy	1999		Revista de Neurologia	0210-0010	29	12	1142--1146	Fern√°ndez-Concepci√≥n, O. and G√≥mez-Garc√≠a, A. and Bonet-Gorvea, M.	10.33588/rn.2912.98295	No cognitive test
140	Challenges relating to solid tumour brain metastases in clinical trials, part 2: neurocognitive, neurological, and quality-of-life outcomes. {A} report from the {RANO} group.	2013	9	The Lancet. Oncology	1474-5488 1470-2045	14	10	e407--416	Lin, Nancy U. and Wefel, Jeffrey S. and Lee, Eudocia Q. and Schiff, David and van den Bent, Martin J. and Soffietti, Riccardo and Suh, John H. and Vogelbaum, Michael A. and Mehta, Minesh P. and Dancey, Janet and Linskey, Mark E. and Camidge, D. Ross and Aoyama, Hidefumi and Brown, Paul D. and Chang, Susan M. and Kalkanis, Steven N. and Barani, Igor J. and Baumert, Brigitta G. and Gaspar, Laurie E…	10.1016/S1470-2045(13)70308-5	No cognitive test
141	Changes in etiology and severity of dysphagia with aging	2020		European Geriatric Medicine	1878-7657	11	1	139--145	Ahn, D.H. and Yang, H.E. and Kang, H.J. and Do, K.H. and Han, S.C. and Jang, S.W. and Lee, J.H.	10.1007/s41999-019-00259-0	Post-treatment
142	Characterising neural plasticity at the single patient level using connectivity fingerprints.	2019		NeuroImage. Clinical	2213-1582	24		101952	Voets, Natalie L. and Parker Jones, Oiwi and Mars, Rogier B. and Adcock, Jane E. and Stacey, Richard and Apostolopoulos, Vasileios and Plaha, Puneet	10.1016/j.nicl.2019.101952	Post-treatment
143	Characterization of {BOLD}-{fMRI} signal during a verbal fluency paradigm in patients with intracerebral tumors affecting the frontal lobe.	2002	1	Magnetic resonance imaging	0730-725X	20	1	7--16	Schl√∂sser, Ralf and Hunsche, Stefan and Gawehn, Joachim and Grunert, Peter and Vucurevic, Goran and Gesierich, Thomas and Kaufmann, Bettina and Rossbach, Wolfgang and Stoeter, Peter	10.1016/s0730-725x(01)00434-9	<5 participants
144	Chemotherapy-induced amenorrhea: a prospective study of brain activation changes and neurocognitive correlates	2013		Brain imaging and behavior		7	4	491‚Äê500	Conroy, SK and McDonald, BC and Ahles, TA and West, JD and Saykin, AJ	10.1007/s11682-013-9240-5	Post-treatment
145	Child-related characteristics predicting subsequent health-related quality of life in 8-to 14-year-old children with and without cerebellar tumors: {A} prospective longitudinal study	2014		Neuro-Oncology Practice	2054-2585	1	3	114--122	Bull, K.S. and Liossi, C. and Culliford, D. and Peacock, J.L. and Kennedy, C.R.	10.1093/nop/npu016	Post-treatment
146	Children experience cognitive decline despite reversal of brain atrophy one year after resolution of {Cushing} syndrome	2005		Journal of Clinical Endocrinology and Metabolism	0021-972X	90	5	2531--2536	Merke, D.P. and Giedd, J.N. and Keil, M.F. and Mehlinger, S.L. and Wiggs, E.A. and Holzer, S. and Rawson, E. and Vaituzis, A.C. and Stratakis, C.A. and Chrousos, G.P.	10.1210/jc.2004-2488	Post-treatment
147	Chordoid glioma: {A} new paradigm of hypothalamic dysfunction?	2017		Pituitary	1573-7403	20	3	393--394	Castro-Dufourny, I. and Carrasco, R. and Pascual, J.M.	10.1007/s11102-016-0771-9	No cognitive test
148	Chronic epilepsy due to low grade temporal lobe tumors and due to hippocampal sclerosis: {Do} they differ in post-surgical outcome?	2013		Journal of Neuro-Oncology	1573-7373	115	2	225--231	Vannemreddy, P.S.S.V. and Kanner, A.M. and Smith, M.C. and Rossi, M. and Wallace, D. and Vannemreddy, S.N.K. and Byrne, R.W.	10.1007/s11060-013-1217-0	No cognitive test
149	Clinical and methodological confounders in assessing the cerebellar cognitive affective syndrome in adult patients with posterior fossa tumours.	2014	12	British journal of neurosurgery	1360-046X 0268-8697	28	6	755--764	Omar, Dashne and Ryan, Tracy and Carson, Alan and Bak, Thomas H. and Torrens, Lorna and Whittle, Ian	10.3109/02688697.2014.920487	Post-treatment
150	Clinical application of event related potentials in patients with brain tumours and traumatic head injuries.	1986		Acta neurochirurgica	0001-6268	80	3	116--122	Olbrich, H. M. and Nau, H. E. and Zerbin, D. and Lanczos, L. and Lodemann, E. and Engelmeier, M. P. and Grote, W.	10.1007/BF01812285	No cognitive test
151	Clinical assessment of interhemispheric psychological functioning.	1973	6	Journal of neurology, neurosurgery, and psychiatry	0022-3050 1468-330X	36	3	445--447	Beaumont, J. G. and Dimond, S. J.	10.1136/jnnp.36.3.445	Post-treatment
152	Clinician-Reported Physical and Cognitive Impairments After Convulsive Status Epilepticus: Post Hoc Study of a Randomized Controlled Trial	2024	1	Neurocrit. Care	["1556-0961", "1541-6933"]	40	2	495-505	Jacq, G. and Crepon, B. and Resche-Rigon, M. and Schenck, M. and Geeraerts, T. and Meziani, F. and Megarbane, B. and Chaffaut, C. and Cariou, A. and Legriel, S.	10.1007/s12028-023-01758-6 LK - https://libkey.io/libraries/1675/openurl?sid=EMBASE&sid=EMBASE&issn=15560961&id=doi:10.1007%2Fs12028-023-01758-6&atitle=Clinician-Reported+Physical+and+Cognitive+Impairments+After+Convulsive+Status+Epilepticus%3A+Post+Hoc+Study+of+a+Randomized+Controlled+Trial&stitle=Neurocrit.+Care&title=Neurocritical+Care&volume=40&issue=2&spage=495&epage=505&aulast=Jacq&aufirst=…	<5 participants
153	Cluster seizures and status epilepticus in new onset seizures among adult {Egyptians}	2021		Egyptian Journal of Neurology, Psychiatry and Neurosurgery	1687-8329	57	1		Mahmoud, M.H. and Awad, E.M. and Mohamed, A.K. and Shafik, M.A.	10.1186/s41983-021-00342-z	Post-treatment
154	Cognition and the cerebellum	2011		Cortex	0010-9452	47	1	1	Della Sala, S.	10.1016/j.cortex.2010.05.010	No cognitive test
155	Cognition in patients with newly diagnosed brain metastasis: profiles and implications.	2014	10	Journal of neuro-oncology	1573-7373 0167-594X	120	1	179--185	Gerstenecker, Adam and Nabors, Louis B. and Meneses, Karen and Fiveash, John B. and Marson, Daniel C. and Cutter, Gary and Martin, Roy C. and Meyers, Christina A. and Triebel, Kristen L.	10.1007/s11060-014-1543-x	Post-treatment
156	Cognitive {Impairment} in {Brain} {Tumor} {Survivors}: {Emerging} {Evidence} to {Identify} {Associated} {Fall} {Risk}	2020		Rehabilitation Oncology	2381-2427	38	3	134--136	Kain, S. and Croarkin, E.	10.1097/01.REO.0000000000000221	No cognitive test
157	Cognitive {Predictors} of {Reasoning} through {Treatment} {Decisions} in {Patients} with {Newly} {Diagnosed} {Brain} {Metastases}.	2015	7	Journal of the International Neuropsychological Society : JINS	1469-7661 1355-6177	21	6	412--418	Gerstenecker, Adam and Duff, Kevin and Meneses, Karen and Fiveash, John B. and Nabors, Louis B. and Triebel, Kristen L.	10.1017/S1355617715000478	Post-treatment
158	Cognitive {Reserve} {Proxies} {Do} {Not} {Differentially} {Account} for {Cognitive} {Performance} in {Patients} with {Focal} {Frontal} and {Non}-{Frontal} {Lesions}.	2020	9	Journal of the International Neuropsychological Society : JINS	1469-7661 1355-6177	26	8	739--748	MacPherson, Sarah E. and Allerh and , Michael and Gharooni, Sarah and Smirni, Daniela and Shallice, Tim and Chan, Edgar and Cipolotti, Lisa	10.1017/S1355617720000326	Post-treatment
159	Cognitive {Trajectories} in {Older} {Patients} with {Cancer} {Undergoing} {Radiotherapy}‚Äî{A} {Prospective} {Observational} {Study}	2022		Current Oncology	1718-7729	29	7	5164--5178	Eriksen, G.F. and ≈†altytƒó Benth, J. and Gr√∏nberg, B.H. and Rostoft, S. and Kirkevold, √ò. and Bergh, S. and Hjelstuen, A. and Rolfson, D. and Slaaen, M.	10.3390/curroncol29070409	Post-treatment
160	Cognitive and behavioral profiles of pediatric surgical candidates with frontal and temporal lobe epilepsy	2021		Epilepsy and Behavior	1525-5069	117			Esteso Ordu√±a, B. and Fournier del Castillo, M.D.L.C. and C√°mara Barrio, S. and Garc√≠a Fern√°ndez, M. and Andr√©s Esteban, E.M. and √Ålvarez-Linera Prado, J. and Budke, M. and Maldonado Belmonte, M.J. and Gonz√°lez Marqu√©s, J. and P√©rez Jim√©nez, M.√Å.	10.1016/j.yebeh.2021.107808	Post-treatment
161	Cognitive assessment and its effects on rehabilitation functional outcomes in patients with brain tumors	2012		Supportive Care in Cancer	0941-4355	20		S42	Han, E.Y. and Kim, B.R. and Im, S.H.	10.1007/s00520-012-1479-7	Abstract
162	Cognitive assessment in glioma patients.	2013	11	Journal of neurosurgery	1933-0693 0022-3085	119	5	1348--1349	Duffau, Hugues	10.3171/2012.2.JNS112372	No cognitive test
163	Cognitive deficits and altered functional brain network organization in pediatric brain tumor patients		1						Seitzman BA, Anandarajah H, Dworetsky A, McMichael A, Coalson RS, Agamah AM, Jiang C, Gu H, Barbo...	10.1007/s11682-023-00798-y	No control group
164	Cognitive deficits and altered functional brain network organization in pediatric brain tumor patients	2023	1	Brain Imaging Behav.	["1931-7565", "1931-7557"]	17	6	689-701	Seitzman, B.A. and Anandarajah, H. and Dworetsky, A. and McMichael, A. and Coalson, R.S. and Agamah, A.M. and Jiang, C. and Gu, H. and Barbour, D.L. and Schlaggar, B.L. and Limbrick, D.D. and Rubin, J.B. and Shimony, J.S. and Perkins, S.M.	10.1007/s11682-023-00798-y LK - https://libkey.io/libraries/1675/openurl?sid=EMBASE&sid=EMBASE&issn=19317565&id=doi:10.1007%2Fs11682-023-00798-y&atitle=Cognitive+deficits+and+altered+functional+brain+network+organization+in+pediatric+brain+tumor+patients&stitle=Brain+Imaging+Behav.&title=Brain+Imaging+and+Behavior&volume=17&issue=6&spage=689&epage=701&aulast=Seitzman&aufirst=Benjamin+A.&auinit=B.…	No control group
165	Cognitive disorders in armenia: {Types} of dementia	2010		New Armenian Medical Journal	1820-0254	4	1	26--27	Avetisyan, A. and Sargsyan, R. and Manvelyan, H.		No brain tumour
166	Cognitive dysfunction in children with brain tumors at diagnosis.	2015	10	Pediatric blood \& cancer	1545-5017 1545-5009	62	10	1805--1812	Margelisch, Katja and Studer, Martina and Ritter, Barbara Catherine and Steinlin, Maja and Leibundgut, Kurt and Heinks, Theda	10.1002/pbc.25596	Non-glioma
167	Cognitive Dysfunction in Non-CNS Metastatic Cancer: Comparing Brain Metastasis, Non-CNS Metastasis, and Healthy Controls								Collette, C. and Willhelm, G. and Bene, V.A. Del and Aita, S.L. and Marotta, D. and Myers, T. and Anderson, J. and Gammon, M. and Gerstenecker, A. and Nabors, L.B. and Fiveash, J. and Triebel, K.L.		Metastatic
168	Cognitive dysfunction in panhypopituitarism and correlation of cognitive dysfunction with duration of illness			Indian Journal of Endocrinology and Metabolism	2230-9500	26		S11-S12	David, D. and Philip, R. and Dev, A. and Sam, A.	10.4103/2230-8210.363712	Abstract
169	Cognitive estimation in neurological disorders.	1995	5	The British journal of clinical psychology	0144-6657	34	2	223--228	Taylor, R. and O'Carroll, R.	10.1111/j.2044-8260.1995.tb01456.x	Post-treatment
170	Cognitive function and serum hormone levels are associated with gray matter volume decline in female patients with prolactinomas	2018		Frontiers in Neurology	1664-2295	8			Yao, S. and Song, J. and Gao, J. and Lin, P. and Yang, M. and Zahid, K.R. and Yan, Y. and Cao, C. and Ma, P. and Zhang, H. and Li, Z. and Huang, C. and Ding, H. and Xu, G.	10.3389/fneur.2017.00742	Post-treatment
171	Cognitive function surrounding resection of nonfunctioning pituitary adenomas with suprasellar extension: {A} prospective matched-control study.	2017	6	Journal of clinical neuroscience : official journal of the Neurosurgical Society of Australasia	1532-2653 0967-5868	40		109--114	Hendrix, Philipp and Griessenauer, Christoph J. and Hans, Elisa and Simgen, Andreas and Oertel, Joachim and Karbach, Julia	10.1016/j.jocn.2017.02.028	No brain tumour
172	Cognitive function test: {Is} preanesthesia checkup complete without this?	2016		Journal of Anaesthesiology Clinical Pharmacology	2231-2730	32	4	540--541	Chiplonkar, S. and Toal, P. and Palsania, A.	10.4103/0970-9185.194768	No control group
173	Cognitive functioning after medial frontal lobe damage including the anterior cingulate cortex: a preliminary investigation.	2006	3	Brain and cognition	0278-2626	60	2	166--175	Baird, Amee and Dewar, Bonnie-Kate and Critchley, Hugo and Gilbert, Sam J. and Dolan, Raymond J. and Cipolotti, Lisa	10.1016/j.bandc.2005.11.003	Post-treatment
174	Cognitive functioning and predictors thereof in patients with 1-10 brain metastases selected for stereotactic radiosurgery.	2019	11	Journal of neuro-oncology	1573-7373 0167-594X	145	2	265--276	Schimmel, Wietske C. M. and Gehring, Karin and Hanssens, Patrick E. J. and Sitskoorn, Margriet M.	10.1007/s11060-019-03292-y	Metastatic
175	Cognitive functioning and quality of life in malignant glioma patients: a review of the literature.	1997	9	Psycho-oncology	1057-9249	6	3	169--177	Weitzner, M. A. and Meyers, C. A.	10.1002/(SICI)1099-1611(199709)6:3<169::AID-PON269>3.0.CO;2-#	No control group
176	Cognitive functioning in children with cancer before and after medical intervention	2012		Neuro-Oncology	1522-8517	14		i112	Heinks-Maldonado, T. and Wingeier, K. and Lory, V. and Sch√§fer, C. and Studer, M. and Steinlin, M. and Leibundgut, K.	10.1093/neuonc/nos103	Abstract
177	Cognitive functioning in newly presenting patients with supratentorial intracranial tumors: is there a role for inspection time?	2012	3	Neuro-oncology	1523-5866 1522-8517	14	3	360--367	Scotl and , Jennifer L. and Whittle, Ian R. and Deary, Ian J.	10.1093/neuonc/nor222	Metastatic
178	Cognitive functioning in patients with non-functioning pituitary adenoma before and after endoscopic transsphenoidal resection: {Individual} and group results	2018		Neuro-Oncology	1523-5866	20		iii321--iii322	Butterbrod, E. and Gehring, K. and Voormolen, E. and Depauw, P. and Nieuwlaat, W. and Rutten, G. and Sitskoorn, M.	10.1093/neuonc/noy139	Abstract
179	Cognitive functioning of patients with a {PRL}-secreting pituitary adenoma	2016		Neurology	1526-632X	86	8	731--734	Bala, A. and ≈Åojek, E. and Marchel, A.	10.1212/WNL.0000000000002252	Post-treatment
180	Cognitive functioning, health-related quality of life and survival after stereotactic radiotherapy in patients with brain metastases	2014		Neuro-Oncology	1522-8517	16		ii20	Habets, E.J.J. and Dirven, L. and Wiggenraad, R. and Zwinkels, H. and Lycklama√° Nijeholt, G.J. and Taphoorn, M.J.B.	10.1093/neuonc/nou174	Post-treatment
181	Cognitive functions and quality of life in patients with low-grade gliomas: the impact of radiotherapy.	1994	7	Annals of neurology	0364-5134	36	1	48--54	Taphoorn, M. J. and Schiphorst, A. K. and Snoek, F. J. and Lindeboom, J. and Wolbers, J. G. and Karim, A. B. and Huijgens, P. C. and Heimans, J. J.	10.1002/ana.410360111	Post-treatment
182	Cognitive functions before radiotherapy in pediatric patients with brain tumors	2019		International Journal of Radiation Oncology Biology Physics	1879-355X	105	4	910--911	Li, J. and Zhou, C. and Lai, M. and Hu, Q. and Zhang, X. and He, J. and Zhang, Y. and Cai, L. and Zhou, Z.	10.1016/j.ijrobp.2019.07.040	No control group
183	Cognitive improvement after meningioma surgery	2014		Neuro-Oncology	1522-8517	16		ii20	Meskal, I. and Gehring, K. and Van Der Linden, S. and Rutten, G.-J. and Sitskoorn, M.	10.1093/neuonc/nou174	Abstract
184	Cognitive improvement during continuous sedation in critically ill, awake and responsive patients: {The} {Acute} {Neurological} {ICU} {Sedation} {Trial} ({ANIST})	2010		Intensive Care Medicine	0342-4642	36	9	1505--1513	Mirski, M.A. and Lewin III, J.J. and Ledroux, S. and Thompson, C. and Murakami, P. and Zink, E.K. and Griswold, M.	10.1007/s00134-010-1874-9	Post-treatment
185	Cognitive issues in patients with IDH mutant gliomas: from neuroscience to clinical neuropsychology		1						Parsons MW, Sabsevitz DS.	10.1007/s11060-023-04289-4	<5 participants
186	Cognitive map recall test: {A} new specific test to assess topographical disorientation.	2018	4	Applied neuropsychology. Adult	2327-9109 2327-9095	25	2	91--109	Descloux, Virginie and Maurer, Rol	10.1080/23279095.2016.1247094	Post-treatment
187	Cognitive outcome after radiotherapy in brain tumor.	2015	11	Current opinion in oncology	1531-703X 1040-8746	27	6	510--515	Dur and , Thomas and Bernier, Marie-Odile and L√©ger, Isabelle and Taillia, Herv√© and No√´l, Georges and Psimaras, Dimitri and Ricard, Damien	10.1097/CCO.0000000000000227	No cognitive test
188	Cognitive outcomes in childhood with craniopharyngioma	2014		Journal of Pediatrics	1097-6833	164	4	679--681	Wilmott, R.W.	10.1016/j.jpeds.2014.02.007	Post-treatment
189	Cognitive outcomes in patients with low-grade glioma	2021		Neuro-Oncology	1523-5866	23	5	709--710	Trifiletti, D.M. and Brown, P.D.	10.1093/neuonc/noab033	No cognitive test
190	Cognitive predictors of understanding treatment decisions in patients with newly diagnosed brain metastasis.	2015	6	Cancer	1097-0142 0008-543X	121	12	2013--2019	Gerstenecker, Adam and Meneses, Karen and Duff, Kevin and Fiveash, John B. and Marson, Daniel C. and Triebel, Kristen L.	10.1002/cncr.29326	Metastatic
191	Cognitive risk in survivors of pediatric brain tumors	2021		Journal of Clinical Oncology	1527-7755	39	16	1718--1726	Oyefiade, A. and Paltin, I. and de Luca, C.R. and Hardy, K.K. and Grosshans, D.R. and Chintagumpala, M. and Mabbott, D.J. and Kahalley, L.S.	10.1200/JCO.20.02338	No cognitive test
192	Cognitive screening in patients with intracranial tumors: validation of the {BCSE}.	2016	5	Journal of neuro-oncology	1573-7373 0167-594X	127	3	559--567	Becker, Juliane and Steinmann, Elisabeth and K√∂nemann, Maria and Gabske, Sonja and Mehdorn, Hubertus Maximilian and Synowitz, Michael and Hartwigsen, Gesa and Goebel, Simone	10.1007/s11060-016-2064-6	Post-treatment
193	Cognitive sequelae of brain tumor treatment.	2005	12	Current opinion in neurology	1350-7540	18	6	662--666	Byrne, Thomas N.	10.1097/01.wco.0000191511.52745.99	No cognitive test
194	Cognitive status and quality of life in patients with suspected versus proven low-grade gliomas.	2001	3	Neurology	0028-3878	56	5	618--623	Reijneveld, J. C. and Sitskoorn, M. M. and Klein, M. and Nuyen, J. and Taphoorn, M. J.	10.1212/wnl.56.5.618	Included
195	Colloid cyst effects on both spatial neglect and memory before surgery and stable post-operative results	2021		British Journal of Neurosurgery	1360-046X	35	6	821--822	Sravanam, S. and Sinha, R. and Price, S. and Helmy, A.	10.1080/02688697.2021.2019449	No brain tumour
196	Comparative analysis of brain language templates with primary language areas detected from presurgical fMRI of brain tumor patients	2024	1	Brain Behav.	2162-3279	14	6		Lee, J. and Kumar, V.A. and Teo, J.M. and Eldaya, R.W. and Hou, P. and Noll, K.R. and Ferguson, S.D. and Prabhu, S.S. and Liu, H.-L.	10.1002/brb3.3497 LK - https://libkey.io/libraries/1675/openurl?sid=EMBASE&sid=EMBASE&issn=21623279&id=doi:10.1002%2Fbrb3.3497&atitle=Comparative+analysis+of+brain+language+templates+with+primary+language+areas+detected+from+presurgical+fMRI+of+brain+tumor+patients&stitle=Brain+Behav.&title=Brain+and+Behavior&volume=14&issue=6&spage=&epage=&aulast=Lee&aufirst=Jina&auinit=J.&aufull=Lee+J.&coden=&i…	No cognitive test
197	Comparative assessment of neuro-cognitive impairments among patients with brain tumor and healthy adults.	2012		Turkish neurosurgery	1019-5149	22	3	309--316	Zarghi, Afsaneh and Zali, Alireza and Tehranidost, Mehdi and Zarindast, Mohammad Reza and Ashrafi, Farzad and Khodadadi, Mojtaba	10.5137/1019-5149.JTN.5144-11.3	Post-treatment
198	Comparing radiation therapy and radiosurgery for pituitary adenoma patients	2012		World Neurosurgery	1878-8750	78	1	58--59	Pollock, B.E.	10.1016/j.wneu.2011.10.019	No cognitive test
199	Comparison of blocked and event-related {fMRI} designs for pre-surgical language mapping.	2009	8	NeuroImage	1095-9572 1053-8119	47		T107--115	Tie, Yanmei and Suarez, Ralph O. and Whalen, Stephen and Radmanesh, Alireza and Norton, Isaiah H. and Golby, Alex and ra J.	10.1016/j.neuroimage.2008.11.020	No cognitive test
200	Comparison of brief cognitive tests and {CSF} biomarkers in predicting {Alzheimer}'s disease in mild cognitive impairment: six-year follow-up study.	2012		PloS one	1932-6203	7	6	e38639	Palmqvist, Sebastian and Hertze, Joakim and Minthon, Lennart and Wattmo, Carina and Zetterberg, Henrik and Blennow, Kaj and Londos, Elisabet and Hansson, Oskar	10.1371/journal.pone.0038639	<5 participants
201	Comparison of neurocognitive and quality-of-life outcomes in pediatric craniopharyngioma patients treated with partial resection and radiotherapy versus gross-total resection only		1						Aldave G, Okcu MF, Chintagumpala M, Ruggieri L, Minard CG, Malbari F, Mash LE, Paulino AC, McGove...	10.3171/2022.12.PEDS22367	No control group
202	Comparison of patient reported outcomes ({PROS}) and clinician reported outcomes ({CROS}) in patients with metastatic brain disease	2013		Value in Health	1098-3015	16	3	A145--A146	Taychakhoonavudh, S. and Franzini, L. and Lal, L. and Chang, E. and Meyers, C.A. and Wefel, J.S. and Swint, J.M.	10.1016/j.jval.2013.03.714	No control group
203	Comparison of two {fMRI} tasks for the evaluation of the expressive language function.	2010	5	Neuroradiology	1432-1920 0028-3940	52	5	407--415	Sanju√°n, Ana and Bustamante, Juan-Carlos and Forn, Cristina and Ventura-Campos, Noelia and Barr√≥s-Loscertales, Alfonso and Mart√≠nez, Juan-Carlos and Villanueva, Vicente and Avila, C√©sar	10.1007/s00234-010-0667-8	No cognitive test
204	CompreTAP: Feasibility and reliability of a new language comprehension mapping task via preoperative navigated transcranial magnetic stimulation	2024	1	Cortex	["1973-8102", "0010-9452"]	171		347-369	Kram, L. and Ohlerth, A.-K. and Ille, S. and Meyer, B. and Krieg, S.M.	10.1016/j.cortex.2023.09.023 LK - https://libkey.io/libraries/1675/openurl?sid=EMBASE&sid=EMBASE&issn=19738102&id=doi:10.1016%2Fj.cortex.2023.09.023&atitle=CompreTAP%3A+Feasibility+and+reliability+of+a+new+language+comprehension+mapping+task+via+preoperative+navigated+transcranial+magnetic+stimulation&stitle=Cortex&title=Cortex&volume=171&issue=&spage=347&epage=369&aulast=Kram&aufirst=Leonie&auin…	<5 participants
205	Conditional associative learning is impaired in cerebellar disease in humans	1994		Behavioral Neuroscience	0735-7044	108	3	475--485	Canavan, A.G.M. and Sprengelmeyer, R. and Diener, H.-C. and Homberg, V.	10.1037/0735-7044.108.3.475	Post-treatment
206	Confusion, memory loss, and weakness. {Five} interesting cases.	1988	8	Postgraduate medicine	0032-5481	84	2	173--175, 178	Conomy, J. P.	10.1080/00325481.1988.11700375	No control group
207	Contact with the enemy	2019		Nature Reviews Neuroscience	1471-0048	20	12	716--717	Bray, N.	10.1038/s41583-019-0230-5	No cognitive test
208	Continuous Real-Time Neuropsychological Testing during Resection Phase in Left and Right Prefrontal Brain Tumors		1						Tomasino B, Guarracino I, Ius T, Skrap M.	10.3390/curroncol30020156	No control group
209	Contribution of the right frontal lobe to the encoding and recall of kinesthetic distance information.	1991		Neuropsychologia	0028-3932	29	1	47--58	Leonard, G. and Milner, B.	10.1016/0028-3932(91)90093-n	Post-treatment
210	Contribution to the clinical aspects and morphology of hypophyseal adenomas	1967		Deutsche Zeitschrift f√ºr Nervenheilkunde	0367-004X	191	2	97--124	M√ºller, W. and Tzonos, T.		No cognitive test
211	Conventional radiation therapy compared with stereotactic conformal therapy - {A} rare and laudable randomized trial	2017		JAMA Oncology	2374-2445	3	10	1376--1377	Mendenhall, N.P. and Fitzgerald, T.J.	10.1001/jamaoncol.2017.1552	No cognitive test
212	Converging evidence for a cortico-subcortical network mediating lexical retrieval.	2016	11	Brain : a journal of neurology	1460-2156 0006-8950	139	11	3007--3021	Herbet, Guillaume and Moritz-Gasser, Sylvie and Boiseau, Morgane and Duvaux, Sophie and Cochereau, J√©r√¥me and Duffau, Hugues	10.1093/brain/aww220	Post-treatment
213	Conversion between the Montreal Cognitive Assessment and the Mini-Mental Status Examination	2023	1	J. Am. Geriatr. Soc.	["1532-5415", "0002-8614"]	71	3	869-879	Fasnacht, J.S. and Wueest, A.S. and Berres, M. and Thomann, A.E. and Krumm, S. and Gutbrod, K. and Steiner, L.A. and Goettel, N. and Monsch, A.U.	10.1111/jgs.18124 LK - https://libkey.io/libraries/1675/openurl?sid=EMBASE&sid=EMBASE&issn=15325415&id=doi:10.1111%2Fjgs.18124&atitle=Conversion+between+the+Montreal+Cognitive+Assessment+and+the+Mini-Mental+Status+Examination&stitle=J.+Am.+Geriatr.+Soc.&title=Journal+of+the+American+Geriatrics+Society&volume=71&issue=3&spage=869&epage=879&aulast=Fasnacht&aufirst=Jael+S.&auinit=J.S.&aufull=Fasnach…	Post-treatment
214	Corpus callosum and hippocampal function in children with posterior fossa tumors after craniospinal radiation: {A} prospective study	2011		International Journal of Radiation Oncology Biology Physics	0360-3016	81	2	S115	Terezakis, S.A. and Mahone, M. and McNutt, T. and Cohen, K. and Redmond, K. and Wharam, M. and Horska, A.		Abstract
215	Cortical localization of temporal lobe language sites in patients with gliomas.	1994	4	Neurosurgery	0148-396X	34	4	567--576; discussion 576	Haglund, M. M. and Berger, M. S. and Shamseldin, M. and Lettich, E. and Ojemann, G. A.	10.1227/00006123-199404000-00001	No control group
216	Could {Patients} {Benefit} {From} {Whole}-{Brain} {Radiotherapy} {With} {Unilateral} {Hippocampus} {Sparing}?	2021		Reports of Practical Oncology and Radiotherapy	1507-1367	26	3	454--456	Sapienza, L.G. and Ludwig, M.S. and M and el, J.J. and Nguyen, B.S.D.H. and Echeverria, A.E.	10.5603/RPOR.a2021.0059	No cognitive test
217	Could upfront temozolomide chemotherapy postpone the need for radiotherapy in young patients with high-risk low-grade gliomas?	2021		Chinese Medical Journal	2542-5641	134	11	1356--1358	Li, Z.-Y. and Yuan, S.-W. and Song, Y.-Y. and Hameed, N.U.F. and Chen, H. and Zhuang, D.-X. and Lu, J.-F. and Gong, F.-Y. and Aibaidula, A. and Shi, Z.-F. and Wu, S. and Guo, Q.-H. and Wu, J.-S. and Ji, Y.-Y.	10.1097/CM9.0000000000001434	Post-treatment
218	Craniopharyngioma-An update on metabolic and cognitive complications and new therapy		1						Erfurth EM.	10.1111/joim.13684	No brain tumour
219	Crossed cerebrocerebellar language lateralization: an additional diagnostic feature for assessing atypical language representation in presurgical functional {MR} imaging.	2015	3	AJNR. American journal of neuroradiology	1936-959X 0195-6108	36	3	518--524	M√©ndez Orellana, C. and Visch-Brink, E. and Vernooij, M. and Kalloe, S. and Satoer, D. and Vincent, A. and van der Lugt, A. and Smits, M.	10.3174/ajnr.A4147	No cognitive test
220	Cross-validation of the general neuropsychological deficit scale ({GNDS})	1995		Archives of Clinical Neuropsychology	1873-5843	10	2	125--131	Wolfson, D. and Reitan, R.M.	10.1016/0887-6177(94)E0037-P	Post-treatment
221	Cushing's disease: {A} prospective case-control study of health-related quality of life and cognitive status before and after surgery	2020		Journal of Neurosurgery	1933-0693	133	6	1721--1731	Zarino, B. and Verrua, E. and Ferrante, E. and Sala, E. and Carosi, G. and Giavoli, C. and Serban, A.L. and Del Sindaco, G. and Sirtori, M.A. and Bertani, G.A. and Rampini, P. and Carrabba, G.G. and Arosio, M. and Spada, A. and Locatelli, M. and Mantovani, G.	10.3171/2019.8.JNS19930	No cognitive test
222	Decision-making abilities in patients with frontal low-grade glioma.	2012	10	Journal of neuro-oncology	1573-7373 0167-594X	110	1	59--67	Mattavelli, Giulia and Casarotti, Aless and ra and Forgiarini, Matteo and Riva, Marco and Bello, Lorenzo and Papagno, Costanza	10.1007/s11060-012-0934-0	Included
223	Decision-making impairments under ambiguous and risky situations in patients with prefrontal tumor: {A} neuropsychological study.	2021	1	Brain and behavior	2162-3279	11	1	e01951	Wang, Yuyang and Wang, Xukou and Wang, Kai and Zhao, Bing and Chen, Xingui	10.1002/brb3.1951	Non-glioma
224	Declarative and procedural learning in children and adolescents with posterior fossa tumours	2006		Behavioral and Brain Functions	1744-9081	2			Quintero-Gallego, E.A. and G√≥mez, C.M. and Casares, E.V. and M√°rquez, J. and P√©rez-Santamar√≠a, F.J.	10.1186/1744-9081-2-9	Post-treatment
225	Declarative memory disorders in patients with brain tumors can improve after cognitive training intervention: evidence from functional {MRI}.	2012	11	Journal of neuro-oncology	1573-7373 0167-594X	110	2	301--302	Miotto, Eliane C.	10.1007/s11060-012-0952-y	No cognitive test
226	Delirium in acute neurological care department	2017		Journal of the Neurological Sciences	1878-5883	381		286	Cuciureanu, I.D. and Cuciureanu, A. and Tudor, C.	10.1016/j.jns.2017.08.814	No cognitive test
227	Describing the attention profile of children and adolescents with acquired brain injury using the {Virtual} {Classroom}.	2015		Brain injury	1362-301X 0269-9052	29	13	1691--1700	Gilboa, Yafit and Kerrouche, Bernadette and Longaud-Vales, Audrey and Kieffer, Virginie and Tiberghien, Anne and Aligon, Delphine and Mariller, Aude and Mintegui, Amaia and Canizares, C√©line and Abada, Genevi√®ve and Paule Chevignard, Mathilde	10.3109/02699052.2015.1075148	Post-treatment
228	Detecting the faking of amnesia: {A} comparison of the effectiveness of three different techniques for distinguishing simulators from patients with amnesia	1999		Journal of Clinical and Experimental Neuropsychology	1380-3395	21	1	59--69	Hanley, J.R. and Baker, G.A. and Ledson, S.	10.1076/jcen.21.1.59.936	Post-treatment
229	Detection and characterization of neurotoxicity in cancer patients using proton {MR} spectroscopy	2008		Child's Nervous System	0256-7040	24	7	807--813	Steffen-Smith, E.A. and Wolters, P.L. and Albert, P.S. and Baker, E.H. and Shimoda, K.C. and Barnett, A.S. and Warren, K.E.	10.1007/s00381-007-0576-2	No control group
230	Development of a {German} short version of the {Boston} {Naming} {Test}	2004		Neurologie und Rehabilitation	0947-2177	10	6	305--311	Metten, Th.		<5 participants
231	Development of cognitive and motor function following cerebellar tumour injury sustained in early childhood	2010		Cortex	0010-9452	46	7	919--932	Davis, E.E. and Pitchford, N.J. and Jaspan, T. and McArthur, D. and Walker, D.	10.1016/j.cortex.2009.10.001	Post-treatment
232	Development of the {Japanese} version of the {Pediatric} {Quality} of {Life} {Inventory} {Brain} {Tumor} {Module}.	2010	4	Health and quality of life outcomes	1477-7525	8		38	Sato, Iori and Higuchi, Akiko and Yanagisawa, Takaaki and Mukasa, Akitake and Ida, Kohmei and Sawamura, Yutaka and Sugiyama, Kazuhiko and Saito, Nobuhito and Kumabe, Toshihiro and Terasaki, Mizuhiko and Nishikawa, Ryo and Ishida, Yasushi and Kamibeppu, Kiyoko	10.1186/1477-7525-8-38	No control group
233	Developmental and adaptive functioning of very young children with solid tumors and brain tumors	2024	1	Pediatr. Blood Cancer	["1545-5017", "1545-5009"]	71	7		Fitzpatrick, S. and Jacola, L.M. and Harman, J.L. and Willard, V.W.	10.1002/pbc.31046 LK - https://libkey.io/libraries/1675/openurl?sid=EMBASE&sid=EMBASE&issn=15455017&id=doi:10.1002%2Fpbc.31046&atitle=Developmental+and+adaptive+functioning+of+very+young+children+with+solid+tumors+and+brain+tumors&stitle=Pediatr.+Blood+Cancer&title=Pediatric+Blood+and+Cancer&volume=71&issue=7&spage=&epage=&aulast=Fitzpatrick&aufirst=Sequoya&auinit=S.&aufull=Fitzpatrick+S.&coden=P…	Post-treatment
234	Diagnosing covert hepatic encephalopathy	2015		Clinical Liver Disease	2046-2484	5	3	71--74	Munk Lauridsen, M. and Vilstrup, H.	10.1002/cld.451	No brain tumour
235	Diagnostic retrieval monitoring in patients with frontal lobe lesions: further exploration of the distinctiveness heuristic.	2007	6	Neuropsychologia	0028-3932 1873-3514	45	11	2543--2552	Hwang, David Y. and Gallo, David A. and Ally, Br and on A. and Black, Peter M. and Schacter, Daniel L. and Budson, Andrew E.	10.1016/j.neuropsychologia.2007.03.018	Post-treatment
236	Different profiles of neurocognitive functioning in patients with brain metastases prior to brain radiotherapy		1						van Grinsven EE, Cialdella F, Verhoeff JJC, Philippens MEP, van Zandvoort MJE.	10.1002/pon.6229	No control group
237	Differential {WAIS} patterns in epileptic patients with and without temporal lobe {EEG} abnormalities	1972		Indian Journal of Medical Research	0971-5916	60		1605--1611	Gupta, S. and Mahto, J. and Pathak, S.N.		No brain tumour
238	Differential functional magnetic resonance imaging language activation in twins discordant for a left frontal tumor.	2002	10	Journal of child neurology	0883-0738	17	10	766--769	Anderson, Dianne P. and Harvey, A. Simon and Saling, Michael M. and Anderson, Vicki and Kean, Michael and Jacobs, Rani and Abbott, David F. and Wellard, R. Mark and Puce, Aina and Jackson, Graeme	10.1177/08830738020170101801	<5 participants
239	Differential perseverations in verbal retrieval related to anterior and posterior left hemisphere lesions.	1989	5	Brain and language	0093-934X	36	4	543--554	Vilkki, J.	10.1016/0093-934x(89)90085-0	Post-treatment
240	Differential reorganization of three syntax-related networks induced by a left frontal glioma.	2014	4	Brain : a journal of neurology	1460-2156 0006-8950	137		1193--1212	Kinno, Ryuta and Ohta, Shinri and Muragaki, Yoshihiro and Maruyama, Takashi and Sakai, Kuniyoshi L.	10.1093/brain/awu013	Included
241	Differentiating functional cognitive disorder from early neurodegeneration: {A} clinic-based study	2021		Brain Sciences	2076-3425	11	6		Ball, H.A. and Swirski, M. and Newson, M. and Coulthard, E.J. and Pennington, C.M.	10.3390/brainsci11060800	No brain tumour
242	Diffusion tensor imaging of deep gray matter in children treated for brain malignancies.	2014	4	Child's nervous system : ChNS : official journal of the International Society for Pediatric Neurosurgery	1433-0350 0256-7040	30	4	631--638	Horsk√°, Alena and Nidecker, Anna and Intrapiromkul, Jarunee and Tannazi, Firouzeh and Ardekani, Siamak and Brant, Larry J. and Wharam, Moody Jr and Mahone, E. Mark	10.1007/s00381-013-2315-1	Post-treatment
243	Diffusion tensor imaging of white matter after cranial radiation in children for medulloblastoma: {Correlation} with {IQ}	2006		Neuro-Oncology	1522-8517	8	3	244--252	Mabbott, D.J. and Noseworthy, M.D. and Bouffet, E. and Rockel, C. and Laughlin, S.	10.1215/15228517-2006-002	Post-treatment
244	Digital cognitive testing using a tablet-based app in patients with brain tumors: a single-center feasibility study comparing the app to the gold standard.	2022	6	Neurosurgical focus	1092-0684	52	6	E7	Butenschoen, Vicki M. and Ahlfeld, Jasmin and Meyer, Bernhard and Krieg, S and ro M.	10.3171/2022.3.FOCUS21726	Post-treatment
245	Direct evidence for the causal role of the left supplementary motor area in working memory: {A} preliminary study.	2014	11	Clinical neurology and neurosurgery	1872-6968 0303-8467	126		201--204	Nakajima, Riho and Okita, Hirokazu and Kinoshita, Masashi and Miyashita, Katsuyoshi and Nakada, Mitsutoshi and Yahata, Tetsutaro and Hamada, Jun-ichiro and Hayashi, Yutaka	10.1016/j.clineuro.2014.09.009	No control group
246	Direct exploration of the role of the ventral anterior temporal lobe in semantic memory: {Cortical} stimulation and local field potential evidence from subdural grid electrodes	2015		Cerebral Cortex	1460-2199	25	10	3802--3817	Shimotake, A. and Matsumoto, R. and Ueno, T. and Kunieda, T. and Saito, S. and Hoffman, P. and Kikuchi, T. and Fukuyama, H. and Miyamoto, S. and Takahashi, R. and Ikeda, A. and Lambon Ralph, M.A.	10.1093/cercor/bhu262	<5 participants
247	Disorders of audio-motor synchronization in patients with cerebellar tumors	2018		International Journal of Psychophysiology	1872-7697	131		S183--S184	Shurupova, M.A. and Kasatkin, V.N. and Ryabova, A.A. and Kovaleva, A.V. and Karelin, A.F.	10.1016/j.ijpsycho.2018.07.488	Post-treatment
248	Disrupted sensorimotor synchronization, but intact rhythm discrimination, in children treated for a cerebellar medulloblastoma.	2014	9	Research in developmental disabilities	1873-3379 0891-4222	35	9	2053--2068	Provasi, Jo√´lle and Doy√®re, Val√©rie and Z√©lanti, Pierre S. and Kieffer, Virginie and Perdry, Herv√© and El Massioui, Nicole and Brown, Bruce L. and Dellatolas, Georges and Grill, Jacques and Droit-Volet, Sylvie	10.1016/j.ridd.2014.04.024	Post-treatment
249	Dissociable prefrontal networks for cognitive and affective theory of mind: {A} lesion study	2007		Neuropsychologia	0028-3932	45	13	3054--3067	Shamay-Tsoory, S.G. and Aharon-Peretz, J.	10.1016/j.neuropsychologia.2007.05.021	Post-treatment
250	Distinct {Slow}-{Wave} {Activity} {Patterns} in {Resting}-{State} {Electroencephalography} and {Their} {Relation} to {Language} {Functioning} in {Low}-{Grade} {Glioma} and {Meningioma} {Patients}.	2022		Frontiers in human neuroscience	1662-5161	16		748128	Wolthuis, Nienke and Bosma, Ingeborg and Bastiaanse, Roelien and Cherian, Perumpillichira J. and Smits, Marion and Veenstra, Wencke and Wagemakers, Michiel and Vincent, Arnaud and Satoer, Djaina	10.3389/fnhum.2022.748128	No control group
251	Distortion of time interval reproduction in an epileptic patient with a focal lesion in the right anterior insular/inferior frontal cortices.	2014	11	Neuropsychologia	1873-3514 0028-3932	64		184--194	Monfort, Vincent and Pfeuty, Micha and Klein, Madelyne and Coll√©, Steffie and Brissart, H√©l√®ne and Jonas, Jacques and Maillard, Louis	10.1016/j.neuropsychologia.2014.09.004	<5 participants
252	Disturbance of the premorbid knowledge reproduction in patients with hemispheric and intraventricular brain damages	2002		Zhurnal nevrologii i psikhiatrii imeni S.S. Korsakova / Ministerstvo zdravookhraneniia i meditsinskoi promyshlennosti Rossiiskoi Federatsii, Vserossiiskoe obshchestvo nevrologov [i] Vserossiiskoe obshchestvo psikhiatrov		102	12	29--34	Buklina, S.B.		Post-treatment
253	Disturbed small-world networks and neurocognitive function in frontal lobe low-grade glioma patients	2014		PLoS ONE	1932-6203	9	4		Huang, Q. and Zhang, R. and Hu, X. and Ding, S. and Qian, J. and Lei, T. and Cao, X. and Tao, L. and Qian, Z. and Liu, H.	10.1371/journal.pone.0094095	Included
254	Do surgical brain lesions present as isolated dementia? {A} population-based study.	1995	2	Journal of the American Geriatrics Society	0002-8614	43	2	138--143	Alex and er, E. M. and Wagner, E. H. and Buchner, D. M. and Cain, K. C. and Larson, E. B.	10.1111/j.1532-5415.1995.tb06378.x	No cognitive test
255	Does hippocampal-avoidance whole-brain radiotherapy for brain metastases meaningfully change current practice?	2015		Journal of Clinical Oncology	1527-7755	33	17	1985	Chamberlain, M.C.	10.1200/JCO.2014.60.4769	No cognitive test
256	Does memory test performance in children become more consistent with age? {Cross}-sectional comparisons using the {WRAML}	1998		Journal of Clinical and Experimental Neuropsychology	1380-3395	20	6	835--845	Putzke, J.D. and Williams, M.A. and Adams, W. and Boll, T.J.	10.1076/jcen.20.6.835.1115	Post-treatment
257	Does the cerebellum contribute to specific aspects of attention?	2003		Neuropsychologia	0028-3932	41	11	1452--1460	Gottwald, B. and Mihajlovic, Z. and Wilde, B. and Mehdorn, H.M.	10.1016/S0028-3932(03)00090-3	Post-treatment
258	Domain-specific impairment in metacognitive accuracy following anterior prefrontal lesions.	2014	10	Brain : a journal of neurology	1460-2156 0006-8950	137		2811--2822	Fleming, Stephen M. and Ryu, Jihye and Golfinos, John G. and Blackmon, Karen E.	10.1093/brain/awu221	Post-treatment
259	Driving habits and behaviors of patients with brain tumors: a self-report, cognitive and driving simulation study.	2018	3	Scientific reports	2045-2322	8	1	4635	Mansur, Ann and Hird, Megan A. and Desimone, Alexa and Pshonyak, Iryna and Schweizer, Tom A. and Das, Sunit	10.1038/s41598-018-22937-y	Post-treatment
260	Dual task performance after focal cerebral lesions and closed head injuries.	1996	11	Neuropsychologia	0028-3932	34	11	1051--1056	Vilkki, J. and Virtanen, S. and Surma-Aho, O. and Servo, A.	10.1016/0028-3932(96)00028-0	Post-treatment
261	Dutch {Diagnostic} {Instrument} for {Mild} {Aphasia} ({DIMA}): standardisation and a first clinical application in two brain tumour patients.	2022	11	Clinical linguistics \& phonetics	1464-5076 0269-9206	36	11	929--953	Satoer, Djaina and De Witte, Elke and Bult√©, Bram and Bastiaanse, Roelien and Smits, Marion and Vincent, Arnaud and Mari√´n, Peter and Visch-Brink, Evy	10.1080/02699206.2021.1992797	Post-treatment
262	Dynamics of functional {MRI} and speech function in patients after resection of frontal and temporal lobe tumors	2017		Zhurnal voprosy neirokhirurgii imeni N. N. Burdenko	0042-8817	81	3	17--29	Buklina, S.B. and Batalov, A.I. and Smirnov, A.S. and Poddubskaya, A.A. and Pitskhelauri, D.I. and Kobyakov, G.L. and Zhukov, V.Y. and Goryaynov, S.A. and Kulikov, A.S. and Ogurtsova, A.A. and Golanov, A.V. and Varyukhina, M.D. and Pronin, I.N.	10.17116/neiro201781317-29	No control group
263	Dysembryoplastic neuroepithelial tumors: a model for examining the effects of pathology versus seizures on cognitive dysfunction in epilepsy.	2013	12	Epilepsia	1528-1167 0013-9580	54	12	2214--2218	Baxendale, Sallie and Donnachie, Elizabeth and Thompson, Pamela and S and er, Josemir W.	10.1111/epi.12425	Non-healthy control group and high risk of bias
264	Early detection and diagnosis of neurobehavioral disorders associated with cancer and its treatment.	1990	7	Oncology (Williston Park, N.Y.)	0890-9091	4	7	115--22; discussion 122, 126--127, 130	Meyers, C. A. and Scheibel, R. S.		No cognitive test
265	Early neurocognitive screening for pediatric brain tumor patients	2012		Pediatric Blood and Cancer	1545-5009	59	6	1075--1076	Karlson, C. and Manning, E. and Herrington, B. and Leist-Haynes, S. and Criddle, J. and Elkin, T.D.	10.1002/pbc.24295	Abstract
266	Early pathopsychological syndrome of brain tumours	1973		Archiv fur Psychiatrie und Nervenkrankheiten	0003-9373	217	4	343--350	Isermann, H.	10.1007/BF02552697	No control group
267	Editorial: {Metabolic} control of brain homeostasis	2017		Frontiers in Molecular Neuroscience	1662-5099	10			Boison, D. and Meier, J.C. and Masino, S.A.	10.3389/fnmol.2017.00184	No cognitive test
268	Effect of {Hormone} {Levels} and {Aging} on {Cognitive} {Function} of {Patients} with {Pituitary} {Adenomas} {Prior} to {Medical} {Treatment}.	2019	8	World neurosurgery	1878-8769 1878-8750	128		e252--e260	Kan, Wenwu and Wang, Ran and Yang, Kun and Liu, Hongyi and Zou, Yuanjie and Liu, Yong and Zhao, Jinbing and Luo, Zhengxiang and Chen, Jiu	10.1016/j.wneu.2019.04.131	No brain tumour
269	Effect of radiotherapy in patients with low-grade gliomas.	1995	5	Annals of neurology	0364-5134	37	5	682--683	Kreth, F. W. and Peper, M. and Bini, W. and Ostertag, C. B.	10.1002/ana.410370520	No cognitive test
270	Effect of whole brain radiation therapy on cognitive function	2017		Neurosurgery	1524-4040	80	3	N7--N8	Schneider, J.R. and Chakraborty, S. and Boockvar, J.A.	10.1093/neuros/nyw121	No cognitive test
271	Effects of {Meditation} on {Cognitive} {Function} and {Quality} of {Life}	2014		https://clinicaltrials.gov/show/NCT02162329					{NCT02162329}		No brain tumour
272	Effects of cognitive rehabilitation in a sample with acquired brain injury: {Preliminary} results	2012		European Psychiatry	0924-9338	27			Pereira, N. and Bonif√°cio, V. and Matos-Pires, A.	10.1016/S0924-9338(12)74540-6	Post-treatment
273	Effects of prefrontal cortex damage on emotion understanding: {EEG} and behavioural evidence	2017		Brain	1460-2156	140	4	1086--1099	Perry, A. and Saunders, S.N. and Stiso, J. and Dewar, C. and Lubell, J. and Meling, T.R. and Solbakk, A.-K. and Endestad, T. and Knight, R.T.	10.1093/brain/awx031	Post-treatment
274	Effects of radiation therapy on adult brain behavior: evidence for a rebound phenomenon in a phase 1 trial.	1993	10	Neurology	0028-3878	43	10	1961--1965	Armstrong, C. and Mollman, J. and Corn, B. W. and Alavi, J. and Grossman, M.	10.1212/wnl.43.10.1961	Post-treatment
275	Effects of sex and lesion locus on measures of intelligence	1988		Journal of Consulting and Clinical Psychology	0022-006X	56	4	633--635	Whelan, T.B. and Walker, M.L.	10.1037/0022-006X.56.4.633	No control group
276	Effects of sex and lesion locus on measures of intelligence.	1988	8	Journal of consulting and clinical psychology	0022-006X	56	4	633--635	Whelan, T. B. and Walker, M. L.	10.1037//0022-006x.56.4.633	No control group
277	Effects of surgery on cognitive functioning of elderly patients with intracranial meningioma.	2001	4	British journal of neurosurgery	0268-8697	15	2	184--188	Tucha, O. and Smely, C. and Lange, K. W.	10.1080/02688690151127608	Non-glioma
278	Electrostimulation mapping of spatial neglect.	2011	12	Neurosurgery	1524-4040 0148-396X	69	6	1218--1231	Roux, Franck-Emmanuel and Dufor, Olivier and Lauwers-Cances, Val√©rie and Boukhatem, Leila and Brauge, David and Draper, Louisa and Lotterie, Jean-Albert and D√©monet, Jean-Fran√ßois	10.1227/NEU.0b013e31822aefd2	Post-treatment
279	Emotion {Recognition} in {Patients} with {Low}-{Grade} {Glioma} before and after {Surgery}	2022		Brain Sciences	2076-3425	12	9		Buunk, A.M. and Gerritsen, M.J.J. and Jeltema, H.-R. and Wagemakers, M. and Metzemaekers, J.D.M. and Groen, R.J.M. and Spikman, J.M.	10.3390/brainsci12091259	No cognitive test
280	Emotional intelligence in adolescents with motor disorders and chronic disease	2004		Hrvatska Revija Za Rehabilitacijska Istrazivanja	1331-3010	40	2	193--200	Horvatic, J.		Post-treatment
281	Enhancing cure and palliation: radiation therapy in the treatment of metastatic gestational trophoblastic neoplasia	1995		Seminars in oncology		22	2	185‚Äê192	Herrington, S		No cognitive test
282	Environmental enrichment: {A} concept analysis	2021		Nursing forum	1744-6198	56	3	703--709	Figuracion, K.C.F. and Lewis, F.M.	10.1111/nuf.12565	No cognitive test
283	Epilepsy surgery in a reference centre	2002		Revista de Neurologia	0210-0010	35	7	635--639	Elices, E. and Rumi√°, J. and Ca√±izares-Alejos, S. and Boget-Lluci√†, T. and Seto√°in-Perego, J. and Pintor-P√©rez, L. and Bargall√≥-Alabart, N. and Rivalta-Farres, T. and Arroyo, S.	10.33588/rn.3507.2001013	No cognitive test
284	Establishment of a study cohort for long-term follow-up of childhood cancer survivors: {NCCHD} lifetime cohort study	2020		Pediatric Blood and Cancer	1545-5017	67			Kiyotani, C. and Kobayashi, S. and Hangai, M. and Shioda, Y. and Terashima, K. and Tomizawa, D. and Takimoto, T. and Kato, M. and Urayama, K. and Matsumoto, K.	10.1002/pbc.28797	Post-treatment
285	Evaluating the epilepsy and oncological outcomes of pediatric brain tumors causing seizures	2016		Translational Pediatrics	2224-4344	5	1	9--11	Wang, S. and Fallah, A.	10.3978/j.issn.2224-4336.2015.12.04	No cognitive test
286	Evaluation of a pre-surgical functional {MRI} workflow: {From} data acquisition to reporting	2016		International Journal of Medical Informatics	1872-8243	86		37--42	Pernet, C.R. and Gorgolewski, K.J. and Job, D. and Rodriguez, D. and Storkey, A. and Whittle, I. and Wardlaw, J.	10.1016/j.ijmedinf.2015.11.014	No brain tumour
287	Evaluation of cognitive functions and quality of life	2012		Handbook of Clinical Neurology	0072-9752	104		173--183	Taphoorn, M.J.B. and Klein, M.	10.1016/B978-0-444-52138-5.00014-1	No cognitive test
288	Evaluation of cognitive performance by using {P300} auditory event related potentials ({ERPs}) in patients with growth hormone ({GH}) deficiency and acromegaly	2009		Growth Hormone and IGF Research	1096-6374	19	1	24--30	Tanriverdi, F. and Yapislar, H. and Karaca, Z. and Unluhizarci, K. and Suer, C. and Kelestimur, F.	10.1016/j.ghir.2008.05.002	Post-treatment
289	Evaluation of results of surgical treatment of temporal lobe epilepsy with reference to the etiology, character of seizures and intellectual level	1971		Neurologia i neurochirurgia polska	0028-3843	5	3	427--430	Bidzi≈Ñski, J.		No brain tumour
290	Evaluation of the crossed cerebro-cerebellar activation to determine language lateralization in patients with brain tumors	2021		Revista Medica de Chile	0717-6163	149	5	689--697	M√âNdez-Orellana, C. and Arra√ëO-Carrasco, L. and Cort√âS-Rivera, B. and S and oval-Le√ìN, K. and Lorenzoni-Santos, J. and Villanueva-Gar√çN, P. and Rojas-Valdivia, R. and M√âNdez-Ortega, T. and Monsalve-Rosales, J. and Flores-Kruuse, P. and Carmona-Rammsy, P. and Rojas-Pinto, D. and Reyes-Ponce, √Å. and Mery-Mu√ëOz, F.	10.4067/S0034-98872021000500689	Metastatic
291	Evaluation of titanium mesh cranioplasty and polyetheretherketone cranioplasty: protocol for a multicentre, assessor-blinded, randomised controlled trial	2019		BMJ open		9	12		Yang, J and Sun, T and Yuan, Y and Li, X and Yu, H and Guan, J	10.1136/bmjopen-2019-033997	Post-treatment
292	Evidence for distinct cognitive deficits after focal cerebellar lesions.	2004	11	Journal of neurology, neurosurgery, and psychiatry	0022-3050 1468-330X	75	11	1524--1531	Gottwald, B. and Wilde, B. and Mihajlovic, Z. and Mehdorn, H. M.	10.1136/jnnp.2003.018093	Post-treatment
293	Evidence for intact semantic representations in patients with frontal lobe lesions.	2002	4	Neuropsychology	0894-4105	16	2	197--207	Sylvester, Ching-Yune C. and Shimamura, Arthur P.		Post-treatment
294	Evidence of cognitive and neurophysiological impairment in patients with untreated naive acromegaly	2010		Journal of Clinical Endocrinology and Metabolism	0021-972X	95	9	4367--4379	Leon-Carrion, J. and Martin-Rodriguez, J.F. and Madrazo-Atutxa, A. and Soto-Moreno, A. and Venegas-Moreno, E. and Torres-Vela, E. and Benito-L√≥pez, P. and G√°lvez, M.√Å. and Tinahones, F.J. and Leal-Cerro, A.	10.1210/jc.2010-0394	No brain tumour
295	Executive deficits in neuropsychological testing differentiate between autoimmune temporal lobe epilepsy caused by limbic encephalitis and temporal lobe epilepsies with non-autoimmune etiologies	2021		Epilepsy and Behavior	1525-5069	124			Conradi, N. and Behrens, M. and Schuster, A. and Schmitt, S. and Merkel, N. and Melzer, N. and Elben, S. and Siebenbrodt, K. and Strzelczyk, A. and Rosenow, F.	10.1016/j.yebeh.2021.108378	Post-treatment
296	Executive function and fluid intelligence after frontal lobe lesions	2010		Brain	0006-8950	133	1	234--247	Roca, M. and Parr, A. and Thompson, R. and Woolgar, A. and Torralva, T. and Antoun, N. and Manes, F. and Duncan, J.	10.1093/brain/awp269	Post-treatment
297	Executive function performance test in acute rehab patients with brain tumors	2017		Archives of Physical Medicine and Rehabilitation	1532-821X	98	10	e67	Aeschlimann, K. and Butzer, J. and Virva, R. and Donders, J. and Cistaro, R.	10.1016/j.apmr.2017.08.210	Post-treatment
298	Executive functioning following surgery near the frontal aslant tract in low-grade glioma patients: A patient-specific tractography study		1						Landers MJF, Rutten GM, De Baene W, Gehring K, Sitskoorn MM, Butterbrod E.	10.1016/j.cortex.2023.05.019	No control group
299	Executive functioning profiles from the {BRIEF} across pediatric medical disorders: {Age} and diagnosis factors.	2016		Child neuropsychology : a journal on normal and abnormal development in childhood and adolescence	1744-4136 0929-7049	22	7	870--888	Krivitzky, Lauren S. and Walsh, Karin S. and Fisher, Evelyn L. and Berl, Madison M.	10.1080/09297049.2015.1054272	Post-treatment
300	Facets and determinants of quality of life in patients with recurrent high grade glioma.	2005	4	Journal of neurology, neurosurgery, and psychiatry	0022-3050 1468-330X	76	4	562--568	Giovagnoli, A. R. and Silvani, A. and Colombo, E. and Boiardi, A.	10.1136/jnnp.2004.036186	Post-treatment
301	Factor analysis of four measures of prefrontal lobe functioning	1998		Archives of Clinical Neuropsychology	1873-5843	13	7	585--595	Boone, K.B. and Pont√≥n, M.O. and Gorsuch, R.L. and Gonz√°lez, J.J. and Miller, B.L.	10.1016/S0887-6177(97)00074-7	Post-treatment
302	Factor analytic structure of the {Wechsler} adult intelligence scale in patients with diffuse and lateralized cerebral dysfunction.	1970		Journal of clinical psychology	0021-9762	26	4	462--465	Zimmerman, S.F. and Whitmyre, J.W. and Fields, F.R.		Post-treatment
303	Factorial structure of the dysexecutive questionnaire in a sample of the {Spanish} population with acquired brain injury and memory deficit complaints	2012		Revista de Neurologia	0210-0010	55	11	641--650	Luna-Lario, P. and Seijas-G√≥mez, R. and Tirapu-Ust√°rroz, J. and Hern√°ez-Go√±i, P. and Mata-Pastor, I.	10.33588/rn.5511.2012549	No cognitive test
304	Factors {Influencing} {Survival} in {High}-{Grade} {Gliomas}	2003		Seminars in Oncology	0093-7754	30	6	10--14	Buckner, J.C.	10.1053/j.seminoncol.2003.11.031	No cognitive test
305	Fast and efficient visuotemporal attention requires the cerebellum	2007		Neuropsychologia	0028-3932	45	13	3068--3074	Schweizer, T.A. and Alex and er, M.P. and Cusimano, M. and Stuss, D.T.	10.1016/j.neuropsychologia.2007.05.018	Post-treatment
306	Feasibility, {Contrast} {Sensitivity} and {Network} {Specificity} of {Language} {fMRI} in {Presurgical} {Evaluation} for {Epilepsy} and {Brain} {Tumor} {Surgery}.	2021	7	Brain topography	1573-6792 0896-0267	34	4	511--524	Kokkinos, Vasileios and Selviaridis, Panagiotis and Seimenis, Ioannis	10.1007/s10548-021-00839-z	No control group
307	Fighting brain tumors while protecting the brain: {The} stem cell story	2011		Neurology	0028-3878	76	13	e69--e70	Spencer, D.	10.1212/WNL.0b013e318215b914	No cognitive test
308	First-line bevacizumab for glioblastoma: what do recent {Trail} results mean for future treatment?	2013	11	CNS oncology	2045-0915 2045-0907	2	6	473--474	Marosi, Christine	10.2217/cns.13.41	No cognitive test
309	Fluency and rule breaking behaviour in the frontal cortex.	2020	2	Neuropsychologia	1873-3514 0028-3932	137		107308	Cipolotti, Lisa and Molenberghs, Pascal and Dominguez, Juan and Smith, Nicola and Smirni, Daniela and Xu, Tianbo and Shallice, Tim and Chan, Edgar	10.1016/j.neuropsychologia.2019.107308	Post-treatment
310	Focal white matter diffusion abnormalities in children with sturge-weber syndrome: {Relation} to neurocognitive dysfunction	2010		Annals of Neurology	0364-5134	68		S104--S105	Alkonyi, B. and Govindan, R.M. and Chugani, H.T. and Behan, M.E. and Jeong, J.-W. and Juh√°sz, C.	10.1002/ana.22201	No cognitive test
311	Focused attention on brain metastases.	2009	11	The Lancet. Oncology	1474-5488 1470-2045	10	11	1024	Knisely, Jonathan P. S.	10.1016/S1470-2045(09)70320-1	No cognitive test
312	Fornix alterations induce the disruption of default mode network in patients with adamantinomatous craniopharyngiomas	2022		NeuroImage: Clinical	2213-1582	36			Kang, J. and Cao, L. and Yuan, T. and Jin, L. and He, Y. and Liu, X. and Zhang, C. and Chen, N. and Ma, G. and Qiao, N. and Zhang, B. and Wu, W. and Shi, Y. and Gao, H. and Li, C. and Zhang, Y. and Zuo, Z. and Gui, S.	10.1016/j.nicl.2022.103215	Non-glioma
313	From survivorship to end-of-life discussions for brain tumor patients	2021		Neuro-Oncology Practice	2054-2585	8	3	231--232	Lwin, Z.	10.1093/nop/npab025	No cognitive test
314	Frontal deficits in alcoholism: an {ERP} study.	2004	4	Brain and cognition	0278-2626	54	3	245--247	George, Mary Reeni M. and Potts, Geoffrey and Kothman, Delia and Martin, Laura and Mukundan, C. R.	10.1016/j.bandc.2004.02.025	Post-treatment
315	Frontiers in neuroepigenetics	2021		Neurobiology of Disease	1095-953X	153			Qureshi, I.A. and Mehler, M.F.	10.1016/j.nbd.2021.105333	No cognitive test
316	Functional {MRI} activation patterns of cerebellum in patients with epilepsy and brain tumors.	2019	11	Clinical anatomy (New York, N.Y.)	1098-2353 0897-3806	32	8	1053--1060	Zacharia, T. Thomas and Eslinger, Paul J.	10.1002/ca.23439	No cognitive test
317	Functional brain network properties and cognitive impairment in adolescents following radiation therapy	2019		Neuro-Oncology	1523-5866	21		AA107	Morrison, M. and Jakary, A. and Felton, E. and Stoller, S. and Yuan, J. and Mueller, S. and Lupo, J.	10.1093/neuonc/noz036.177	Post-treatment
318	Function-specific neuropsychological assessment.	1998		Medical and pediatric oncology	0098-1532			34--40	Mulhern, R. K. and Armstrong, F. D. and Thompson, S. J.	10.1002/(sici)1096-911x(1998)30:1+<34::aid-mpo5>3.0.co;2-9	No brain tumour
319	Further validation of booklet category test subscales for learning, set loss, and memory in a mixed clinical sample.	2018	2	Applied neuropsychology. Adult	2327-9109 2327-9095	25	1	11--18	Roye, Scott and Calamia, Matthew and Greve, Kevin and Bianchini, Kevin and Aguerrevere, Luis and Curtis, Kelly	10.1080/23279095.2016.1230120	Post-treatment
320	Gamma deficits as a neural signature of cognitive impairment in children treated for brain tumors.	2014	6	The Journal of neuroscience : the official journal of the Society for Neuroscience	1529-2401 0270-6474	34	26	8813--8824	Dockstader, Colleen and Wang, Frank and Bouffet, Eric and Mabbott, Donald J.	10.1523/JNEUROSCI.5220-13.2014	Post-treatment
321	Getting a "head start": {Neuropsychological} functioning of young children treated for brain tumors with delayed or no cranial radiation therapy	2010		Pediatric Blood and Cancer	1545-5009	54	3	346--347	Waber, D.P.	10.1002/pbc.22358	No cognitive test
322	Glycoproteins and brain circuitry: the "{Sign}-{Post}" theory in normal memory function and in the regressive states of brain tumors and the psychoses.	1974	8	Biological psychiatry	0006-3223	9	1	73--88	Bogoch, S.		No cognitive test
323	Goal adjustment and well-being after an acquired brain injury: the role of cognitive flexibility and personality traits	2022		PeerJ	2167-8359	10			Van Bost, G. and Van Damme, S. and Crombez, G.	10.7717/peerj.13531	Post-treatment
324	Gray matter structural plasticity in patients with basal ganglia germ cell tumors: {A} voxel-based morphometry study	2022		Magnetic Resonance Imaging	1873-5894	85		202--209	Li, Y. and Wang, P. and Li, B. and Feng, J. and Qiu, X.	10.1016/j.mri.2021.10.025	No control group
325	Group and {Individual} {Change} in {Cognitive} {Functioning} in {Patients} {With} 1 to 10 {Brain} {Metastases} {Following} {Gamma} {Knife} {Radiosurgery}.	2021	5	Clinical oncology (Royal College of Radiologists (Great Britain))	1433-2981 0936-6555	33	5	314--321	Schimmel, W. C. M. and Verhaak, E. and Bakker, M. and Hanssens, P. E. J. and Sitskoorn, M. M. and Gehring, K.	10.1016/j.clon.2021.01.003	Metastatic
326	Group independent component analysis of language {fMRI} from word generation tasks	2008		NeuroImage	1053-8119	42	3	1214--1225	Tie, Y. and Whalen, S. and Suarez, R.O. and Golby, A.J.	10.1016/j.neuroimage.2008.05.028	No cognitive test
327	Health-related quality of life and cognitive functioning in adult patients with supratentorial {WHO} grade {II} glioma: status prior to therapy.	2011	5	Journal of neuro-oncology	1573-7373 0167-594X	103	1	129--136	Ruge, Maximilian I. and Ilmberger, Josef and Tonn, J√∂rg-Christian and Kreth, Friedrich-Wilhelm	10.1007/s11060-010-0364-9	Included
328	Health-related quality of life and other clinical outcome assessments in brain tumor patients: {Challenges} in the design, conduct and interpretation of clinical trials	2015		Neuro-Oncology Practice	2054-2585	2	1	2--5	Dirven, L. and Armstrong, T.S. and Taphoorn, M.J.B.	10.1093/nop/npv002	No cognitive test
329	Health-related quality of life, cognitive functioning and survival in patients treated with stereotactic radiotherapy for brain metastases: {A} prospective study	2014		Neuro-Oncology	1522-8517	16		v180	Habets, E. and Dirven, L. and Wiggenraad, R. and Zwinkels, H. and Nijeholt, G.L.√Å. and Taphoorn, M.	10.1093/neuonc/nou269.11	Abstract
330	Heavily {T2}-weighted {MR} imaging of white matter tracts in the hypothalamus: normal and pathologic demonstrations.	2001	9	AJNR. American journal of neuroradiology	0195-6108 1936-959X	22	8	1468--1475	Saeki, N. and Sunami, K. and Kubota, M. and Murai, H. and Takanashi, J. and Iuchi, T. and Yamaura, A.		No cognitive test
331	Hemi-inattention in visual search for parallel lines after focal cerebral lesions.	1989	3	Journal of clinical and experimental neuropsychology	1380-3395	11	2	319--331	Vilkki, J.	10.1080/01688638908400892	Post-treatment
332	High incidence of mental disorders, reduced mental well-being and cognitive function in hypopituitary women with {GH} deficiency treated for pituitary disease	2002		Clinical Endocrinology	0300-0664	56	2	183--193	B√ºlow, B. and Hagmar, L. and √òrb√¶k, P. and √ñsterberg, K. and Erfurth, E.M.	10.1046/j.0300-0664.2001.01461.x	Post-treatment
333	Higher {Grade} {Glioma} {Increases} the {Risk} of {Postoperative} {Delirium}: {Deficient} {Brain} {Compensation} {Might} {Be} a {Potential} {Mechanism} of {Postoperative} {Delirium}	2022		Frontiers in Aging Neuroscience	1663-4365	14			Huang, H.-W. and Zhang, X.-K. and Li, H.-Y. and Wang, Y.-G. and Jing, B. and Chen, Y. and Patel, M.B. and Ely, E.W. and Liu, Y.-O. and Zhou, J.-X. and Lin, S. and Zhang, G.-B.	10.3389/fnagi.2022.822984	No control group
334	High-level language outcomes three and twelve months after awake surgery in low grade glioma and cavernoma patients.	2020	8	Clinical neurology and neurosurgery	1872-6968 0303-8467	195		105946	Norrelgen, Fritjof and Jensdottir, Margret and √ñstberg, Per	10.1016/j.clineuro.2020.105946	No control group
335	Highlighting the lack of neuropsychologists and speech therapists in healthcare services towards an accurate (pre-¬†and postoperative) cognitive assessment in low-grade glioma patients.	2022	7	Psycho-oncology	1099-1611 1057-9249	31	7	1261--1263	Manso-Ortega, Lucia and Bermudez, Garazi and Pomposo, I√±igo and Gil-Robles, Santiago and Mir and a, Maite and Carreiras, Manuel and Qui√±ones, Ileana	10.1002/pon.5968	No cognitive test
336	Hippocampal {Avoidance} {Prophylactic} {Cranial} {Irradiation}: {Interpreting} the {Evidence}	2021		Journal of Thoracic Oncology	1556-1380	16	8	e60--e63	Mladkova, N. and Lo, S. and Brown, P.D. and Gondi, V. and Palmer, J.D.	10.1016/j.jtho.2021.04.012	No cognitive test
337	Hippocampal avoidance {Whole}-{Brain} {Radiotherapy} ({WBRT}) versus {WBRT} in patients with brain metastases: were hippocampi the only difference?	2020		Journal of Clinical Oncology	1527-7755	38	29	3453--3454	Levy, A. and Dhermain, F. and Botticella, A. and Rivera, S. and Le Pechoux, C.	10.1200/JCO.20.00548	No cognitive test
338	Hippocampal avoidance and memantine for whole-brain radiotherapy: {Long}-term follow-up warranted	2020		Journal of Clinical Oncology	1527-7755	38	29	3454--3455	Andratschke, N. and Belderbos, J. and Mayinger, M. and Schagen, S.B. and De Ruysscher, D.	10.1200/JCO.20.00747	No cognitive test
339	Hippocampal dosimetry predicts neurocognitive function impairment after fractionated stereotactic radiotherapy for benign or low-grade adult brain tumors.	2013	2	International journal of radiation oncology, biology, physics	1879-355X 0360-3016	85	2	348--354	Gondi, Vinai and Hermann, Bruce P. and Mehta, Minesh P. and Tom√©, Wolfgang A.	10.1016/j.ijrobp.2012.11.031	Post-treatment
340	Hippocampal ŒîFosB expression is associated with cognitive impairment in a subgroup of patients with childhood epilepsies	2023	1	Front. Neurol.	1664-2295	14			Fu, C.-H. and You, J.C. and Mohila, C. and Rissman, R.A. and Yoshor, D. and Viaene, A.N. and Chin, J.	10.3389/fneur.2023.1331194 LK - https://libkey.io/libraries/1675/openurl?sid=EMBASE&sid=EMBASE&issn=16642295&id=doi:10.3389%2Ffneur.2023.1331194&atitle=Hippocampal+%CE%94FosB+expression+is+associated+with+cognitive+impairment+in+a+subgroup+of+patients+with+childhood+epilepsies&stitle=Front.+Neurol.&title=Frontiers+in+Neurology&volume=14&issue=&spage=&epage=&aulast=Fu&aufirst=Chia-Hsuan&auinit=C.-…	Post-treatment
341	Hippocampus avoidance in pediatric patients	2019		Neuro-Oncology	1523-5866	21	9	1093--1094	Sethi, R. and MacDonald, S.	10.1093/neuonc/noz110	No cognitive test
342	Holographic {Reprocessing} {Therapy}	2016		https://trialsearch.who.int/Trial2.aspx?TrialID=IRCT2016111230840N1					{IRCT2016111230840N1}		Post-treatment
343	How does cancer type impact cognition?	2018		Psycho-Oncology	1099-1611	27		55	Wheaton, S. and Hamilton, J.	10.1002/pon.4623	Post-treatment
344	How to {Approach} a {Brain} in an {Atraumatic} {Fashion}‚Äî{How} {Early} {Cortical} {Stimulation} {Paved} the {Way} to {Neurosurgery} as {We} {Understand} {Today}	2020		World Neurosurgery	1878-8769	134		512--514	Keiner, D.	10.1016/j.wneu.2019.11.064	No cognitive test
345	Hypernatremic thirst deficiency and memory disorders following hypothalamic lesions.	1982		Archiv fur Psychiatrie und Nervenkrankheiten		231	5	459--470	Nichelli, P. and Baraldi, A. and Cappelli, G.	10.1007/BF00342725	No control group
346	Hypophysar adenoma. {Psychiatric} assessment before and after surgery	1994		Annales Medico-Psychologiques	0003-4487	152	6	392--396	Bourgeois, M. and Bouillon, M. and Verdoux, H. and Guerin, J.		No control group
347	Hypothalamic tumors impact gray and white matter volumes in fronto-limbic brain areas.	2017	4	Cortex; a journal devoted to the study of the nervous system and behavior	1973-8102 0010-9452	89		98--110	√ñzyurt, Jale and M√ºller, Hermann L. and Warmuth-Metz, Monika and Thiel, Christiane M.	10.1016/j.cortex.2017.01.017	Post-treatment
348	I {Still} {Think} of {You}	2020		Journal of Psychosocial Oncology	1540-7586	38	5	642--644	Lester, E.G.	10.1080/07347332.2020.1755408	No control group
349	Identifying brain tumor patients‚Äô subtypes based on pre-diagnostic history and clinical characteristics: a pilot hierarchical clustering and association analysis	2023	1	Front. Oncol.	2234-943X	13			Esposito, S. and Ruggiero, E. and Di Castelnuovo, A. and Costanzo, S. and Bonaccio, M. and Bracone, F. and Esposito, V. and Innocenzi, G. and Paolini, S. and Cerletti, C. and Donati, M.B. and de Gaetano, G. and Iacoviello, L. and Gialluisi, A.	10.3389/fonc.2023.1276253 LK - https://libkey.io/libraries/1675/openurl?sid=EMBASE&sid=EMBASE&issn=2234943X&id=doi:10.3389%2Ffonc.2023.1276253&atitle=Identifying+brain+tumor+patients%E2%80%99+subtypes+based+on+pre-diagnostic+history+and+clinical+characteristics%3A+a+pilot+hierarchical+clustering+and+association+analysis&stitle=Front.+Oncol.&title=Frontiers+in+Oncology&volume=13&issue=&spage=&epag…	No control group
350	Ideomotor apraxia and aphasia: an examination of types and manifestations of apraxic symptoms.	1983		Neuropsychologia	0028-3932	21	3	199--212	Lehmkuhl, G. and Poeck, K. and Willmes, K.	10.1016/0028-3932(83)90038-6	No cognitive test
351	Imaging changes and cognitive outcome in primary {CNS} lymphoma after enhanced chemotherapy delivery.	2005	2	AJNR. American journal of neuroradiology	0195-6108 1936-959X	26	2	258--265	Neuwelt, Edward A. and Guastadisegni, Paul E. and V√°rallyay, P√©ter and Doolittle, Nancy D.		Post-treatment
352	Imaging in epilepsy.	2005	9	Journal of neurology, neurosurgery, and psychiatry	0022-3050 1468-330X	76		iii2--iii10	Salmenpera, T. M. and Duncan, J. S.	10.1136/jnnp.2005.075135	No cognitive test
353	Impact of brain tumour treatment on quality of life.	2002	8	Journal of neurology	0340-5354	249	8	955--960	Heimans, Jan J. and Taphoorn, Martin J. B.	10.1007/s00415-002-0839-5	No cognitive test
354	Impact of radiotherapy dosimetric parameters on neurocognitive function in brain tumor patients.	2020	11	Neuro-oncology	1523-5866 1522-8517	22	11	1559--1561	Kotecha, Rupesh and Hall, Matthew D.	10.1093/neuonc/noaa208	No cognitive test
355	Impaired capacity of cerebellar patients to perceive and learn two-dimensional shapes based on kinesthetic cues.	1997	6	Learning \& memory (Cold Spring Harbor, N.Y.)	1072-0502	4	1	36--48	Shimansky, Y. and Saling, M. and Wunderlich, D. A. and Bracha, V. and Stelmach, G. E. and Bloedel, J. R.	10.1101/lm.4.1.36	Post-treatment
356	Impaired cognitive control in patients with brain tumors.	2022	5	Neuropsychologia	1873-3514 0028-3932	169		108187	Tarantino, Vincenza and Visalli, Antonino and Facchini, Silvia and Rossato, Chiara and Bertoldo, Aless and ra and Silvestri, Erica and Cecchin, Diego and Capizzi, Mariagrazia and Anglani, Mariagiulia and Baro, Valentina and Denaro, Luca and Della Puppa, Aless and ro and D'Avella, Domenico and Corbetta, Maurizio and Vallesi, Antonino	10.1016/j.neuropsychologia.2022.108187	Included
357	Impaired concentration due to frontal lobe damage from two distinct lesion sites.	2005	8	Neurology	1526-632X 0028-3878	65	4	572--579	Alex and er, M. P. and Stuss, D. T. and Shallice, T. and Picton, T. W. and Gillingham, S.	10.1212/01.wnl.0000172912.07640.92	Post-treatment
358	Impaired fluid cognition in patients with glioma of the frontal and parietal lobes	2016		Neuro-Oncology	1523-5866	18		vi120	Lang, S. and Gaxiola, I. and Goodyear, B. and Federico, P. and Kelly, J.	10.1093/neuonc/now212.499	Abstract
359	Impaired preference conditioning after anterior temporal lobe resection in humans.	2000	4	The Journal of neuroscience : the official journal of the Society for Neuroscience	1529-2401 0270-6474	20	7	2649--2656	Johnsrude, I. S. and Owen, A. M. and White, N. M. and Zhao, W. V. and Bohbot, V.	10.1523/JNEUROSCI.20-07-02649.2000	Post-treatment
360	Impaired temporal context memory on anterograde but not retrograde tests in the absence of frontal pathology.	1993	6	Cortex; a journal devoted to the study of the nervous system and behavior	0010-9452	29	2	267--280	Parkin, A. J. and Hunkin, N. M.	10.1016/s0010-9452(13)80180-3	Post-treatment
361	Impairment in shifting attention in autistic and cerebellar patients.	1994	10	Behavioral neuroscience	0735-7044	108	5	848--865	Courchesne, E. and Townsend, J. and Akshoomoff, N. A. and Saitoh, O. and Yeung-Courchesne, R. and Lincoln, A. J. and James, H. E. and Haas, R. H. and Schreibman, L. and Lau, L.	10.1037//0735-7044.108.5.848	Post-treatment
362	Impairment of medical decisional capacity in relation to {Karnofsky} {Performance} {Status} in adults with malignant brain tumor	2015		Neuro-Oncology Practice	2054-2585	2	1	13--19	Martin, R.C. and Gerstenecker, A. and Nabors, L.B. and Marson, D.C. and Triebel, K.L.	10.1093/nop/npu030	No control group
363	Impairment of right brain-damaged patients on a linguistic cognitive task.	1981	12	Cortex; a journal devoted to the study of the nervous system and behavior	0010-9452	17	4	545--555	Cavalli, M. and De Renzi, E. and Faglioni, P. and Vitale, A.	10.1016/s0010-9452(81)80061-5	Post-treatment
364	Impairments in premorbid knowledge recall in patients with hemispheric and intraventricular brain damage.	2003	11	Neuroscience and behavioral physiology	0097-0549	33	9	933--938	Buklina, S. B.	10.1023/a:1025913325371	No cognitive test
365	Impairments in top down attentional processes in right parietal patients: paradoxical functional facilitation in visual search.	2014	4	Vision research	1878-5646 0042-6989	97		74--82	Mangano, Giuseppa Renata and Oliveri, Massimiliano and Turriziani, Patrizia and Smirni, Daniela and Zhaoping, Li and Cipolotti, Lisa	10.1016/j.visres.2014.02.002	<5 participants
366	Improving comprehension, recall and attention using multimedia-informed assent among pediatric oncology patients: {A} comparative randomized controlled trial	2022		Pediatric Blood and Cancer	1545-5017	69	8		Wongthai, P. and Photia, A. and Traivaree, C. and Monsereenusorn, C. and Lertvivatpong, N. and Sudnawa, K.K. and Rujkijyanont, P.	10.1002/pbc.29785	Post-treatment
367	Improving language mapping in clinical {fMRI} through assessment of grammar	2017		NeuroImage: Clinical	2213-1582	15		415--427	Po≈Çczy≈Ñska, M. and Japardi, K. and Curtiss, S. and Moody, T. and Benjamin, C. and Cho, A. and Vigil, C. and Kuhn, T. and Jones, M. and Bookheimer, S.	10.1016/j.nicl.2017.05.021	<5 participants
368	In memory of a brain tumour.	1985	1	British medical journal (Clinical research ed.)	0267-0623	290	6464	296--297	McCool, J. A.	10.1136/bmj.290.6464.296	No control group
369	Incidental and deliberate memory for words and faces after focal cerebral lesions	1987		Neuropsychologia	0028-3932	25	1	221--230	Vilkki, J.	10.1016/0028-3932(87)90133-3	<5 participants
370	Information processing in patients with intracranial tumours: {A} preliminary evaluation of the clinical utility of inspection time.	2006	8	British journal of neurosurgery	0268-8697	20	4	203--208	Zbinden, L. and P and ey, R. and Schwindack, C. and Deary, I. J. and Whittle, I. R.	10.1080/02688690600852258	Metastatic
371	Inhibition of ongoing responses following frontal, nonfrontal, and basal ganglia lesions.	2003	4	Neuropsychology	0894-4105	17	2	272--282	Rieger, Martina and Gauggel, Siegfried and Burmeister, Katja	10.1037/0894-4105.17.2.272	Post-treatment
372	Inhibition processes are dissociable and lateralized in human prefrontal cortex.	2016	12	Neuropsychologia	1873-3514 0028-3932	93		1--12	Cipolotti, Lisa and Span√≤, Barbara and Healy, Colm and Tudor-Sfetea, Carina and Chan, Edgar and White, Mark and Biondo, Francesca and Duncan, John and Shallice, Tim and Bozzali, Marco	10.1016/j.neuropsychologia.2016.09.018	Post-treatment
373	Inpatient oncology rehabilitation in {Toronto}: {A} descriptive 18-month retrospective record review	2012		Supportive Care in Cancer	0941-4355	20	7	1541--1547	McEwen, S.E. and Elmi, S. and Waldman, M. and Bishev, M.	10.1007/s00520-011-1243-4	Post-treatment
374	Insula and obsessive-compulsive disorder.	1995	3	Canadian journal of psychiatry. Revue canadienne de psychiatrie	0706-7437	40	2	112	Shuren, J. E. and Flynn, T. and Fennell, E. and Crosson, B.	10.1177/070674379504000215	<5 participants
375	Intellectual efficiency in patients with endocranial tumors.	1960		Giornale di psichiatria e di neuropatologia	0017-0399	88		83--95	Schergna, E. and Cecotto, C.		Post-treatment
376	Intellectual evaluation of pediatric patients by means of the {Wechsler} intelligence scale for children, 4th edition, in the developmental evaluation center	2014		Tokyo Jikeikai Medical Journal	0375-9172	129	4	129--138	Ikeda, N. and Takekoh, M. and Yamauchi, Y. and Honda, M. and Miyao, M. and Kamide, A. and Hashimoto, K.		Post-treatment
377	Intelligence and executive function are associated with age at insult, time post-insult, and disability following chronic pediatric acquired brain injury	2023	1	Front. Neurol.	1664-2295	14			Brandt, A.E. and R√∏, T.B. and Finnanger, T.G. and Hypher, R.E. and Lien, E. and Lund, B. and Catroppa, C. and Andersson, S. and Risnes, K. and Stubberud, J.	10.3389/fneur.2023.1192623 LK - https://libkey.io/libraries/1675/openurl?sid=EMBASE&sid=EMBASE&issn=16642295&id=doi:10.3389%2Ffneur.2023.1192623&atitle=Intelligence+and+executive+function+are+associated+with+age+at+insult%2C+time+post-insult%2C+and+disability+following+chronic+pediatric+acquired+brain+injury&stitle=Front.+Neurol.&title=Frontiers+in+Neurology&volume=14&issue=&spage=&epage=&aulast=…	Post-treatment
378	Intelligence outcomes after proton versus photon therapy	2020		The Lancet. Oncology	1474-5488	21	1	e16	Das, M.	10.1016/S1470-2045(19)30802-2	No cognitive test
379	Internet-based screening for dementia risk.	2013		PloS one	1932-6203	8	2	e57476	Br and t, Jason and Sullivan, Campbell and Burrell, Larry E. 2nd and Rogerson, Mark and Anderson, Allan	10.1371/journal.pone.0057476	No brain tumour
380	Interpreting {WAIS}-{III} performance after primary brain tumor surgery.	2017	2	Applied neuropsychology. Adult	2327-9109 2327-9095	24	1	42--49	Gon√ßalves, Marta de A. and Sim√µes, M√°rio R. and Castro-Caldas, Alex and re	10.1080/23279095.2015.1084508	Post-treatment
381	Interpretive risks: the use of the {Hopkins} {Symptom} {Checklist} 90-{Revised} ({SCL} 90-{R}) with brain tumour patients.	1998	3	Brain injury	0269-9052	12	3	199--205	Kaplan, C. P. and Miner, M. E. and Mervis, L. and Newton, H. and McGregor, J. M. and Goodman, J. H.	10.1080/026990598122674	No cognitive test
382	Introduction of {Proton} {Beam} {Therapy} in {Intracranial} {Germ} {Cell} {Tumors} in {India}	2021		Indian Pediatrics	0974-7559	58	2	182--183	Sudarsan, R.T. and Chilukuri, S. and Padannayil, N.M. and P and a, P.K. and Jalali, R.	10.1007/s13312-021-2139-0	No control group
383	Introduction to the special issue: {Tumor} antigens in the time of the coronavirus pandemic	2020		Seminars in Immunology	1096-3618	47			Finn, O.J.	10.1016/j.smim.2020.101396	No cognitive test
384	Involvement of the medial temporal lobe in priming for new associations.	2003		Neuropsychologia	0028-3932	41	7	818--829	Yang, Jiongjiong and Weng, Xuchu and Guan, Linchu and Kuang, Peizi and Zhang, Maozhi and Sun, Weijian and Yu, Shengyuan and Patterson, Karalyn	10.1016/s0028-3932(02)00289-0	Post-treatment
385	Irradiation-induced brain dysfunction in children.	1993		Recent results in cancer research. Fortschritte der Krebsforschung. Progres dans les recherches sur le cancer	0080-0015	130		199--207	Korinthenberg, R.	10.1007/978-3-642-84892-6_17	Abstract
386	Is {Less}, {More}? the {Evolving} {Role} of {Radiation} {Therapy} for {Brain} {Metastases}	2015		International journal of radiation oncology biology physics		92	5	963‚Äê966	Soltys, SG and Kirkpatrick, JP and Laack, NN and Kavanagh, BD and Breneman, JC and Shih, HA	10.1016/j.ijrobp.2015.03.003	No cognitive test
387	Is 'chemo-fog'/'chemo-brain' caused by cancer chemotherapy?	2006		Journal of Clinical Pharmacy and Therapeutics	0269-4727	31	2	129--138	Raffa, R.B. and Duong, P.V. and Finney, J. and Garber, D.A. and Lam, L.M. and Mathew, S.S. and Patel, N.N. and Plaskett, K.C. and Shah, M. and Jen Weng, H.-F.	10.1111/j.1365-2710.2006.00726.x	No cognitive test
388	Is short-term memory involved in decision making? {Evidence} from a short-term memory patient.	2007	3	Journal of neuropsychology	1748-6645	1	1	115--129	Gozzi, Marta and Papagno, Costanza	10.1348/174866407x180855	Post-treatment
389	It is difficult for others to understand caregiver burden for patients with right frontal lobe damage manifesting in life dysfunctions that cannot simply be attributed to impaired general cognitive function: {The} osaki-tajiri project	2016		Alzheimer's and Dementia	1552--5260	12	7	P604--P605	Takada, J. and Meguro, K. and Kumai, K. and Yamaguchi, S.		<5 participants
390	Korsakoff syndrome and craniopharyngioma.	1954		Rivista di neurologia	0035-6344	24	3	423--429	Vizioli, R. and Marchi, L.		<5 participants
391	Korsakoff's syndrome associated with surgical lesions involving the mammillary bodies.	1972		Neurology	0028-3878	22	2	117--125	Kahn, E.A. and Crosby, E.C.		No control group
392	Korsakoff's syndrome in tumors of the mesodiencephalic region and its differential diagnostic significance	1967		Voprosy ne«êrokhirurgii	0042-8817	31	1	50--54	Irger, I.M. and Popova, L.T.		No control group
393	Landau-{Kleffner} syndrome: temporal lobe tumor resection results in good outcome.	1993	8	Pediatric neurology	0887-8994	9	4	303--305	Nass, R. and Heier, L. and Walker, R.	10.1016/0887-8994(93)90069-o	<5 participants
394	Language in individuals with left hemisphere tumors: {Is} spontaneous speech analysis comparable to formal testing?	2018	9	Journal of clinical and experimental neuropsychology	1744-411X 1380-3395	40	7	722--732	Rofes, Adri√† and Talacchi, Andrea and Santini, Barbara and Pinna, Giampietro and Nickels, Lyndsey and Bastiaanse, Roelien and Miceli, Gabriele	10.1080/13803395.2018.1426734	No control group
395	Language mapping in healthy volunteers and brain tumor patients with a novel navigated {TMS} system: evidence of tumor-induced plasticity.	2014	3	Clinical neurophysiology : official journal of the International Federation of Clinical Neurophysiology	1872-8952 1388-2457	125	3	526--536	R√∂sler, J. and Niraula, B. and Strack, V. and Zdunczyk, A. and Schilt, S. and Savolainen, P. and Lioumis, P. and M√§kel√§, J. and Vajkoczy, P. and Frey, D. and Picht, T.	10.1016/j.clinph.2013.08.015	No cognitive test
396	Language processing in glioma patients: speed or accuracy as a sensitive measure?	2022		Aphasiology	1464-5041	36	12	1467--1491	Mooijman, S. and Bos, L.S. and De Witte, E. and Vincent, A. and Visch-Brink, E. and Satoer, D.	10.1080/02687038.2021.1970099	Included
397	Language reorganization in patients with left-hemispheric gliomas is associated with increased cortical volume in language-related areas and in the default mode network	2022		Cortex	1973-8102	157		245--255	Pasquini, L. and Jenabi, M. and Peck, K.K. and Holodny, A.I.	10.1016/j.cortex.2022.09.014	No cognitive test
398	Language representation.	2007	4	Journal of neurosurgery	0022-3085	106	4	726--7; author reply 727--728	Rutten, Geert-Jan and Ramsey, Nick	10.3171/jns.2007.106.4.726	No control group
399	Language testing in brain tumor patients.	2012	6	Journal of neuro-oncology	1573-7373 0167-594X	108	2	247--252	Miceli, G. and Capasso, R. and Monti, A. and Santini, B. and Talacchi, A.	10.1007/s11060-012-0810-y	No cognitive test
400	Language, cognition and the thalamus.	1974		Confinia neurologica	0010-5678	36	1	33--60	Brown, J. W.	10.1159/000102782	No cognitive test
401	Lateral prefrontal cortex lesion impairs regulation of internally and externally directed attention.	2018	7	NeuroImage	1095-9572 1053-8119	175		91--99	Kam, Julia W. Y. and Solbakk, Anne-Kristin and Endestad, Tor and Meling, Torstein R. and Knight, Robert T.	10.1016/j.neuroimage.2018.03.063	Post-treatment
402	Lateralized brain damage and performance on trail making {A} and {B}, digit span forward and backward, and {TPT} memory and location	1991		Archives of Clinical Neuropsychology	0887-6177	6	4	251--258	Heilbronner, R.L. and Henry, G.K. and Buck, P. and Adams, R.L. and Fogle, T.	10.1016/0887-6177(91)90002-Q	Post-treatment
403	Lateralized cerebellar contributions to word generation: a phonemic and semantic fluency study.	2010		Behavioural neurology	1875-8584 0953-4180	23	1	31--37	Schweizer, Tom A. and Alex and er, Michael P. and Susan Gillingham, B. A. and Cusimano, Michael and Stuss, Donald T.	10.3233/BEN-2010-0269	Post-treatment
404	Learning disabilities in neurofibromatosis 1: sizing up the brain.	1999	11	Archives of neurology	0003-9942	56	11	1322--1323	Gutmann, D. H.	10.1001/archneur.56.11.1322	No cognitive test
405	Left temporal glioblastoma presenting with the involvement of selective memory: a case report.	2005	9	Journal of neuro-oncology	0167-594X	74	2	219--220	Raffaele, R. and Vecchio, I. and Alvano, A. and Rampello, L.	10.1007/s11060-004-7120-y	No control group
406	Lessons from traumatic head injury for assessing functional status after brain tumour.	2012	6	Journal of neuro-oncology	1573-7373 0167-594X	108	2	239--246	Wilson, J. T. Lindsay	10.1007/s11060-012-0812-9	No cognitive test
407	Localisation of cerebral lesions by psychological testing.	1969		Clinical neurosurgery	0069-4827	16		269--287	Taylor, L.B.		No control group
408	Localization of motor and speech cortex in the brain with functional magnetic resonance tomography	2002		Rossiiskii fiziologicheskii zhurnal imeni I.M. Sechenova / Rossiiskaia akademiia nauk	0869-8139	88	11	1412--1422	Ternovoi, S.K. and Sinitsyn, V.E. and Evzikov, G.I. and Morozov, S.P. and Kholodov, B.V.		No cognitive test
409	Long-{Term} {Exposure} to {Air} {Pollutants} and {Cognitive} {Function} in {Taiwanese} {Community}-{Dwelling} {Older} {Adults}: {A} {Four}-{Year} {Cohort} {Study}	2020		Advances in Alzheimer's Disease	2210-5735	8		271--286	Chen, J.-H. and Kuo, T.-Y. and Yu, H.-L. and Wu, C. and Yeh, S.-L. and Chiou, J.-M. and Chen, T.-F. and Chen, Y.-C.	10.3233/AIAD210022	No brain tumour
410	Longer survival with radiosurgery in patients under age 50	2013		Oncology Report	1548-5323			10	Osterweil, N.		Abstract
411	Long-term evaluation of cognition after glioma surgery in eloquent areas.	2014	1	Journal of neuro-oncology	1573-7373 0167-594X	116	1	153--160	Satoer, Djaina and Visch-Brink, Evy and Smits, Marion and Kloet, Alfred and Looman, Caspar and Dirven, Clemens and Vincent, Arnaud	10.1007/s11060-013-1275-3	No control group
412	Long-term follow-up and quality of life in patients with intracranial germinoma.	2014	7	Neurosurgical review	1437-2320 0344-5607	37	3	445--450; discussion 451	Martens, T. and Rotermund, R. and Zu Eulenburg, C. and Westphal, M. and Flitsch, J.	10.1007/s10143-014-0544-8	Post-treatment
413	Long-term sequelae of subdural supratentorial hematomas and hygromas on the basis of psychological examinations	1974		Polski tygodnik lekarski (Warsaw, Poland : 1960)	0032-3756	29	12	493--495	Tubylewicz-Olsnes, K. and Szumska, J. and Witkiewicz, B. and Dietrich-Rap, Z. and Stadnicki, R.		No brain tumour
414	Loss of memory as a clinical problem.	1978	9	British journal of hospital medicine	0007-1064	20	3	276--284	Whitty, C. W.		No control group
415	Low cerebellar vermis volumes and impaired neuropsychologic performance in children treated for brain tumors and leukemia.	2010	9	AJNR. American journal of neuroradiology	1936-959X 0195-6108	31	8	1430--1437	Horsk√°, A. and Laclair, A. and Mohamed, M. and Wells, C. T. and McNutt, T. and Cohen, K. J. and Wharam, M. and Mahone, E. M. and Kates, W.	10.3174/ajnr.A2114	Post-treatment
416	Machine learning may predict individual hand motor activation from resting-state {fMRI} in patients with brain tumors in perirolandic cortex.	2021	7	European radiology	1432-1084 0938-7994	31	7	5253--5262	Niu, Chen and Wang, Yang and Cohen, Alex and er D. and Liu, Xin and Li, Hongwei and Lin, Pan and Chen, Ziyi and Min, Zhigang and Li, Wenfei and Ling, Xiao and Wen, Xin and Wang, Maode and Thompson, Hannah P. and Zhang, Ming	10.1007/s00330-021-07825-w	No cognitive test
417	Magnetoencephalography for language mapping: {A} new approach to localize both language receptive and expressive areas	2011		Epilepsy Currents	1535-7597	11	1		Huang, M. and Cui, L. and Song, T. and Diwakar, M. and Lee, R.R.		No cognitive test
418	Maintaining quality of life for seriously {III} children and young adults	2008		Primary Psychiatry	1082-6319	15	7	21--22	Sussman, N.		No cognitive test
419	Malignant supratentorial gliomas in childhood	1987		Pediatric Neuroscience	0255-7975	13	3	144--151	Prados, M. and Levin, V.		No cognitive test
420	Management of low-grade gliomas: a review of patient-perceived quality of life and neurocognitive outcome.	2014	8	World neurosurgery	1878-8769 1878-8750	82	1	e299--309	Shields, Lisa B. E. and Choucair, Ali K.	10.1016/j.wneu.2014.02.033	No cognitive test
421	Map the other brain	2013		Nature	1476-4687	501	7465	25--27	Fields, R.D.	10.1038/501025a	No cognitive test
422	Mapping the functional anatomy of sentence comprehension and application to presurgical evaluation of patients with brain tumor.	2005	7	AJNR. American journal of neuroradiology	0195-6108 1936-959X	26	6	1461--1468	Ashtari, Manzar and Perrine, Kenneth and Elbaz, Rania and Syed, Uzma and Thaden, Emily and McIlree, Carolyn and Dolgoff-Kaspar, Rima and Clarke, Tana and Diamond, Alan and Ettinger, Alan		No brain tumour
423	Market watch: {Upcoming} market catalysts in {Q3} 2015	2015		Nature Reviews Drug Discovery	1474-1784	14	7	451	Tan, C.	10.1038/nrd4668	No cognitive test
424	Measuring the sense of self in brain-damaged patients: {A} {STROBE}-compliant article.	2018	9	Medicine	1536-5964 0025-7974	97	36	e12156	Hiromitsu, Kentaro and Asai, Tomohisa and Saito, Shoko and Shigemune, Yayoi and Hamamoto, Kanako and Shinoura, Nobusada and Yamada, Ryoji and Midorikawa, Akira	10.1097/MD.0000000000012156	No control group
425	Medical decision-making capacity in patients with malignant glioma.	2009	12	Neurology	1526-632X 0028-3878	73	24	2086--2092	Triebel, Kristen L. and Martin, Roy C. and Nabors, Louis B. and Marson, Daniel C.	10.1212/WNL.0b013e3181c67bce	Post-treatment
426	Memantine for {Mitigation} of {Neurocognitive} {Toxicity} following {Radiation} to the {Brain}	2021		Journal of Global Oncology	2378-9506	7		27--28	Cunningham, D.A. and Brown, P.D. and Laack, N.N.I.	10.1200/GO.20.00551	No cognitive test
427	Memantine for prevention of brain irradiation-induced cognitive toxicity: {A} tale of an underappreciated and underused intervention	2020		JCO Global Oncology	2687-8941		6	1384--1388	Chilukuri, S. and Burela, N.	10.1200/GO.20.00342	No cognitive test
428	Memory and attention after childhood brain tumors.	1998		Medical and pediatric oncology	0098-1532			25--33	Dennis, M. and Hetherington, C. R. and Spiegler, B. J.	10.1002/(sici)1096-911x(1998)30:1+<25::aid-mpo4>3.0.co;2-a	Post-treatment
429	Memory and noise immunity in diagnosing the emotional state from the voice in patients with local brain lesions	1987		Zhurnal nevropatologii i psikhiatrii imeni S.S. Korsakova (Moscow, Russia : 1952)	0044-4588	87	12	1766--1771	Tarkhan, A.U.		Post-treatment
430	Memory disorders in lesions of the hippocampal gyrus	1966		Zhurnal nevropatologii i psikhiatrii imeni S.S. Korsakova (Moscow, Russia : 1952)	0044-4588	66	6	935--943	Bely«ê, B.I.		No cognitive test
431	Memory disturbances in local brain lesions.	1971	12	Neuropsychologia	0028-3932	9	4	367--375	Luria, A. R.	10.1016/0028-3932(71)90001-7	No control group
432	Memory disturbances in third ventricle tumours.	1954	5	Journal of neurology, neurosurgery, and psychiatry	0022-3050 1468-330X	17	2	115--123	WILLIAMS, M. and PENNYBACKER, J.	10.1136/jnnp.17.2.115	Post-treatment
433	Memory function before and after whole brain radiotherapy in patients with and without brain metastases.	2008	12	International journal of radiation oncology, biology, physics	1879-355X 0360-3016	72	5	1311--1318	Welzel, Grit and Fleckenstein, Katharina and Schaefer, J√∂rg and Hermann, Brigitte and Kraus-Tiefenbacher, Uta and Mai, Sabine K. and Wenz, Frederik	10.1016/j.ijrobp.2008.03.009	Metastatic
434	Memory functioning in low-grade glioma patients treated with either radiotherapy ({RT}) or temozolomide ({TMZ}) chemotherapy. a correlative analysis of european organization for research and treatment ({EORTC}) study 22033-26033	2017		Neuro-Oncology	1523-5866	19		vi139	Klein, M. and Drijver, J. and Van Den Bent, M. and Hoang-Xuan, K. and Taphoorn, M.J.B. and Reijneveld, J.C. and Hassel, M.B. and Eekers, D. and Tzuk, T. and Lucas, A. and Golfinopoulos, V. and Gorlia, T. and Stupp, R. and Baumert, B.G.	10.1093/neuonc/nox168	Post-treatment
435	Memory impairment and tonic-clonic seizure in a 39-year-old woman.	2005	10	The Lancet. Neurology	1474-4422	4	10	683--688	Cereda, Carlo and Lobrinus, Johannes Alex and er and Maeder, Philippe and Bogousslavsky, Julien	10.1016/S1474-4422(05)70197-6	No control group
436	Memory impairment in {Cushing}'s disease	1993		Acta Neurologica Scandinavica	0001-6314	87	1	52--55	Mauri, M. and Sinforiani, E. and Bono, G. and Vignati, F. and Berselli, M.E. and Attanasio, R. and Nappi, G.		No brain tumour
437	Memory in paediatric temporal lobe epilepsy: effects of lesion type and side.	2012	2	Epilepsy research	1872-6844 0920-1211	98	2	255--259	Cormack, Francesca and Vargha-Khadem, Faraneh and Wood, Stephen J. and Cross, J. Helen and Baldeweg, Torsten	10.1016/j.eplepsyres.2011.09.004	Non-glioma
438	Memory integration in humans with hippocampal lesions.	2017	12	Hippocampus	1098-1063 1050-9631	27	12	1230--1238	Pajkert, Anna and Finke, Carsten and Shing, Yee Lee and Hoffmann, Martina and Sommer, Werner and Heekeren, Hauke R. and Ploner, Christoph J.	10.1002/hipo.22766	Post-treatment
439	Memory lateralization with 2 functional {MR} imaging tasks in patients with lesions in the temporal lobe.	2006	3	AJNR. American journal of neuroradiology	0195-6108 1936-959X	27	3	498--503	Avila, C. and Barr√≥s-Loscertales, A. and Forn, C. and Mallo, R. and Parcet, M.-A. and Belloch, V. and Campos, S. and Feliu-Tatay, R. and Gonz√°lez-Darder, J. M.		Post-treatment
440	Memory loss.	1984	5	British medical journal (Clinical research ed.)	0267-0623	288	6428	1443--1447	Wood, R. A.	10.1136/bmj.288.6428.1443	No cognitive test
441	Memory performance is related to language dominance as determined by the intracarotid amobarbital procedure.	2009	9	Epilepsy \& behavior : E\&B	1525-5069 1525-5050	16	1	145--149	Kovac, S. and M√∂ddel, G. and Reinholz, J. and Alexopoulos, A. V. and Syed, T. and Schuele, S. U. and Lineweaver, T. and Loddenkemper, T.	10.1016/j.yebeh.2009.07.020	No cognitive test
442	Memory protection with conformal avoidance of the hippocampal neural stem-cell compartment during whole-brain radiotherapy for brain metastases?	2015		Strahlentherapie und Onkologie : Organ der Deutschen R√∂ntgengesellschaft ... [et al]	1439-099X	191	6	534--535	Kortmann, R.-D.		Metastatic
443	Memory recovery in relation to default mode network impairment and neurite density during brain tumor treatment.	2022	2	Journal of neurosurgery	1933-0693 0022-3085	136	2	358--368	Romero-Garcia, Rafael and Suckling, John and Owen, Mallory and Assem, Moataz and Sinha, Rohitashwa and Coelho, Pedro and Woodberry, Emma and Price, Stephen J. and Burke, Amos and Santarius, Thomas and Erez, Yaara and Hart, Michael G.	10.3171/2021.1.JNS203959	No control group
444	Mental changes in tumors of the posterior fossa	1975		Schweizer Archiv fur Neurologie, Neurochirurgie und Psychiatrie	0036-7273	116	1	17--27	Assal, G. and Z and er, E. and Hadjiantoniou, J.		No cognitive test
445	Mental disorders in tumors of the 3d ventricle	1973		Neuro-Chirurgie	0028-3770	19	3	317--320	Violon, A. and Brihaye, J. and Crahay, S. and Jancu, H.		No cognitive test
446	Mental programming after frontal lobe lesions: results on digit symbol performance with self-selected goals.	1991	6	Cortex; a journal devoted to the study of the nervous system and behavior	0010-9452	27	2	203--211	Vilkki, J. and Holst, P.	10.1016/s0010-9452(13)80124-4	Post-treatment
447	Mesial temporal activation and language lateralization in magnetic source imaging: {Implications} for discordance with the wada test	2012		Epilepsy Currents	1535-7597	12	1		Risse, G.L. and Doss, R. and Hempel, A. and Zhang, W.		No control group
448	Mesial temporal lobe epilepsy with amygdalar hamartoma-like lesion: Is it a distinct syndrome?	2023	1	Epilepsy Res.	["1872-6844", "0920-1211"]	192			Okayama, K. and Usui, N. and Matsudaira, T. and Kondo, A. and Araki, Y. and Kawaguchi, N. and Matsuda, K. and Tottori, T. and Terada, K. and Matsumoto, R. and Takahashi, Y.	10.1016/j.eplepsyres.2023.107140 LK - https://libkey.io/libraries/1675/openurl?sid=EMBASE&sid=EMBASE&issn=18726844&id=doi:10.1016%2Fj.eplepsyres.2023.107140&atitle=Mesial+temporal+lobe+epilepsy+with+amygdalar+hamartoma-like+lesion%3A+Is+it+a+distinct+syndrome%3F&stitle=Epilepsy+Res.&title=Epilepsy+Research&volume=192&issue=&spage=&epage=&aulast=Okayama&aufirst=Kiminobu&auinit=K.&aufull=Okayama+K.…	Post-treatment
449	Metabolic correlates of cognitive function in children with unilateral {Sturge}‚Äì{Weber} syndrome: {Evidence} for regional functional reorganization and crowding	2018		Human Brain Mapping	1097-0193	39	4	1596--1606	Kim, J.-A. and Jeong, J.-W. and Behen, M.E. and Pilli, V.K. and Luat, A. and Chugani, H.T. and Juh√°sz, C.	10.1002/hbm.23937	No brain tumour
450	Methohexital ‚Äì {Induced} lateralized periodic discharges during {Wada} test	2021		Clinical Neurophysiology Practice	2467-981X	6		225--228	Danoun, O.A. and Beimer, N. and Buchtel, H. and Glynn, S. and Harris, D.	10.1016/j.cnp.2021.07.002	No brain tumour
451	Mild cognitive deficits in patients on stable treatment for primary adrenal insufficiency	2015		Psychoneuroendocrinology	0306-4530	61		46	Tiemensma, J. and Andela, C.D. and Biermasz, N.R. and Romijn, J.A. and Pereira, A.M.	10.1016/j.psyneuen.2015.07.514	Post-treatment
452	Mild cognitive deficits in patients with stable treatment for primary adrenal insufficiency: {A} case-control study	2015		Endocrine Reviews	0163-769X	36			Tiemensma, J. and Andela, C.D. and Romijn, J.A. and Biermasz, N.R. and Pereira, A.M.		Post-treatment
453	Mild cognitive impairment	2009		JAMA	1538-3598	302	4	452	Torpy, J.M. and Lynm, C. and Glass, R.M.	10.1001/jama.302.4.452	No cognitive test
454	Minimal clinically meaningful differences for the {EORTC} {QLQ}-{C30} and {EORTC} {QLQ}-{BN20} scales in brain cancer patients	2011		Annals of Oncology	0923-7534	22	9	2107--2112	Maringwa, J. and Quinten, C. and King, M. and Ringash, J. and Osoba, D. and Coens, C. and Martinelli, F. and Reeve, B.B. and Gotay, C. and Greimel, E. and Flechtner, H. and Cleel and , C.S. and Schmucker-Von Koch, J. and Weis, J. and Van Den Bent, M.J. and Stupp, R. and Taphoorn, M.J. and Bottomley, A.	10.1093/annonc/mdq726	No control group
455	Minimizing radiation to hippocampus preserves memory	2013		Oncology Report	1548-5323			13	Osterweil, N.		Abstract
456	Mobile telephones and health, between myth and reality	2002		Soins; la revue de r√©f√©rence infirmi√®re	0038-0814		667	11	Trabacchi, G.		No brain tumour
457	Modafinil improves quality of life in patients with brain tumors	2006		P and t		31	9	538‚Äê539	Kaleita, TA and Prescott, LM and Prescott, SL		Post-treatment
458	Modeling brain dynamics in brain tumor patients using the virtual brain	2018		eNeuro	2373-2822	5	3		Aerts, H. and Schirner, M. and Jeurissen, B. and Van Roost, D. and Achten, E. and Ritter, P. and Marinazzo, D.	10.1523/ENEURO.0083-18.2018	Non-glioma
459	Modeling children's white matter volume intelligence and academic achievement in response to {CNS}-directed therapy	2014		Pediatric Blood and Cancer	1545-5017	61	6	960--961	Annett, R.D. and Annett, G.E.	10.1002/pbc.24998	No cognitive test
460	Modeling the ecological validity of neurocognitive assessment in adults with acquired brain injury	2007		Journal of Clinical Psychology in Medical Settings	1068-9583	14	3	206--218	Kieffaber, P.D. and Marcoulides, G.A. and White, M.H. and Harrington, D.E.	10.1007/s10880-007-9075-6	Post-treatment
461	Models of functional cerebral localization at the dawning of modern neurosurgery - {A} perspective on these remarkable events	2014		World Neurosurgery	1878-8750	81	2	300--301	Goodrich, J.T.	10.1016/j.wneu.2013.02.036	No cognitive test
462	Mood changes after surgery for tumors of the cerebral cortex.	1994	2	Archives of neurology	0003-9942	51	2	164--174	Irle, E. and Peper, M. and Wowra, B. and Kunze, S.	10.1001/archneur.1994.00540140070017	Metastatic
463	Most impactful factors on the health-related quality of life of a geriatric population with cancer	2018		Cancer	1097-0142	124	3	596--605	Pisu, M. and Azuero, A. and Halilova, K.I. and Williams, C.P. and Kenzik, K.M. and Kvale, E.A. and Williams, G.R. and Meneses, K. and Sullivan, M. and Yagnik, S.K. and Goertz, H.-P. and Rocque, G.B.	10.1002/cncr.31048	No cognitive test
464	Multidimensional assessment of attention functioning in children with brain tumors	2016		Neuro-Oncology	1523-5866	18		iii152	Weiler, L. and Pletschko, T. and Schwarzinger, A. and Fohn, V. and Krottendorfer, K. and Slavc, I. and Leiss, U.	10.1093/neuonc/now081.31	Abstract
465	Multidimensional assessment of empathic abilities in patients with insular glioma.	2016	10	Cognitive, affective \& behavioral neuroscience	1531-135X 1530-7026	16	5	962--975	Chen, Peng and Wang, Guangming and Ma, Ru and Jing, Fang and Zhang, Yongjun and Wang, Ying and Zhang, Peng and Niu, Chaoshi and Zhang, Xiaochu	10.3758/s13415-016-0445-0	Post-treatment
466	Naming manipulable objects: anatomy of a category specific effect in left temporal tumours.	2010	5	Neuropsychologia	1873-3514 0028-3932	48	6	1583--1597	Campanella, Fabio and D'Agostini, Serena and Skrap, Miran and Shallice, Tim	10.1016/j.neuropsychologia.2010.02.002	Post-treatment
467	Neglect in radial and vertical axes after a unilateral left temporo-occipital lesion.	2001		European neurology	0014-3022	46	2	96--98	Kim, G. M. and Yoon, S. J. and Jeong, J. H. and Na, D. L.	10.1159/000050771	Post-treatment
468	Neurobehavioral disorders in brain tumor patients: {Rehabilitation} strategies	1993		Cancer Bulletin	0740-820X	45	4	362--364	Meyers, C.A. and Boake, C.		Post-treatment
469	Neurocognition in individuals with incidentally-identified meningioma	2017		Journal of Neuro-Oncology	1573-7373	134	1	125--132	Butts, A.M. and Weig and , S. and Brown, P.D. and Petersen, R.C. and Jack, C.R. and Machulda, M.M. and Cerhan, J.H.	10.1007/s11060-017-2495-8	Non-glioma
470	Neurocognition in Pediatric Temporal Lobe Tumor-Related Epilepsy		1						Turner EM, Olsen E, Duvall S.	10.1080/87565641.2024.2354745	Post-treatment
471	Neurocognition in Pediatric Temporal Lobe Tumor-Related Epilepsy	2024	1	Dev Neuropsychol	1532-6942	49	4	178-189	Turner, E.M. and Olsen, E. and Duvall, S.	10.1080/87565641.2024.2354745 LK - https://libkey.io/libraries/1675/openurl?sid=EMBASE&sid=EMBASE&issn=15326942&id=doi:10.1080%2F87565641.2024.2354745&atitle=Neurocognition+in+Pediatric+Temporal+Lobe+Tumor-Related+Epilepsy&stitle=Dev+Neuropsychol&title=Developmental+neuropsychology&volume=49&issue=4&spage=178&epage=189&aulast=Turner&aufirst=Elise+M.&auinit=E.M.&aufull=Turner+E.M.&coden=&isbn=&pag…	Post-treatment
472	Neurocognitive {Function} {Surrounding} the {Resection} of {Frontal} {WHO} {Grade} {I} {Meningiomas}: {A} {Prospective} {Matched}-{Control} {Study}.	2017	2	World neurosurgery	1878-8769 1878-8750	98		203--210	Hendrix, Philipp and Hans, Elisa and Griessenauer, Christoph J. and Simgen, Andreas and Oertel, Joachim and Karbach, Julia	10.1016/j.wneu.2016.10.095	Non-glioma
473	Neurocognitive {Outcome} of {Bilateral} or {Unilateral} {Hippocampal} {Avoidance} {WBRT} {With} {Memantine} for {Brain} {Metastases}	2021		https://clinicaltrials.gov/show/NCT04801342					{NCT04801342}		Metastatic
474	Neurocognitive and {Psychological} {Functioning} of {Children} with an {Intracranial} {Germ} {Cell} {Tumor}.	2017	10	Cancer research and treatment	2005-9256 1598-2998	49	4	960--969	Park, Younghee and Yu, Eun-Seung and Ha, Boram and Park, Hyeon-Jin and Kim, Jong-Heun and Kim, Joo-Young	10.4143/crt.2016.204	No control group
475	Neurocognitive changes in pituitary adenoma patients after fractionated external beam radiotherapy versus gamma knife radiosurgery	2012		World Neurosurgery	1878-8750	78	1	53--57	Murovic, J. and Chang, S.	10.1016/j.wneu.2011.12.060	No cognitive test
476	Neurocognitive deficits in children with brain tumors at diagnosis	2014		Neuro-Oncology	1522-8517	16		i101	Margelisch, K. and Studer, M. and Steinlin, M. and Leibundgut, K. and Heinks, T.	10.1093/neuonc/nou076	Abstract
477	Neurocognitive dysfunction in newly diagnosed high-grade glioma patients: {Utilization} of standardized computerized neurocognitive testing	2013		Neuro-Oncology	1522-8517	15		iii96	Peters, K. and Woodring, S. and Affronti, M.L. and Threatt, S. and Lindhorst, S. and Levacic, D. and Desjardins, A. and Ranjan, T. and Vlahovic, G. and Friedman, A. and Friedman, H.	10.1093/neuonc/not181	Post-treatment
478	Neurocognitive function ({NCF}) impairment following fractionated stereotactic radiotherapy ({FSRT}) for benign or low-grade adult brain tumours	2011		European Journal of Cancer	0959-8049	47		S576	Tom√©, W. and Gondi, V. and Hermann, B. and Mehta, M.	10.1016/S0959-8049(11)72256-0	Abstract
479	Neurocognitive function after {WBRT} plus {SRS} or {SRS} alone	2010		The Lancet Oncology	1470-2045	11	3	220--221	Weiss, S.E. and Kelly, P.J.	10.1016/S1470-2045(09)70387-0	No cognitive test
480	Neurocognitive function and progression in patients with brain metastases treated with whole-brain radiation and motexafin gadolinium: results of a randomized phase {III} trial.	2004	1	Journal of clinical oncology : official journal of the American Society of Clinical Oncology	0732-183X	22	1	157--165	Meyers, Christina A. and Smith, Jennifer A. and Bezjak, Andrea and Mehta, Minesh P. and Liebmann, James and Illidge, Tim and Kunkler, Ian and Caudrelier, Jean-Michel and Eisenberg, Peter D. and Meerwaldt, Jacobus and Siemers, Ross and Carrie, Christian and Gaspar, Laurie E. and Curran, Walter and Phan, See-Chun and Miller, Richard A. and Renschler, Markus F.	10.1200/JCO.2004.05.128	Metastatic
481	Neurocognitive function following cranial irradiation for pediatric brain tumors: {A} prospective study	2011		Neuro-Oncology	1522-8517	13		iii132	Redmond, K.J. and Horska, A. and Ishaq, O. and Ford, E. and McNutt, T. and Batra, S. and Kleinberg, L. and Wharam, M. and Mahone, M. and Terezakis, S.	10.1093/neuonc/nor160	Abstract
482	Neurocognitive function in acromegaly after surgical resection of {GH}-secreting adenoma versus na√Øve acromegaly.	2013		PloS one	1932-6203	8	4	e60041	Mart√≠n-Rodr√≠guez, Juan Francisco and Madrazo-Atutxa, Ainara and Venegas-Moreno, Eva and Benito-L√≥pez, Pedro and G√°lvez, Mar√≠a √Ångeles and Cano, David A. and Tinahones, Francisco J. and Torres-Vela, Elena and Soto-Moreno, Alfonso and Leal-Cerro, Alfonso	10.1371/journal.pone.0060041	No brain tumour
483	Neurocognitive function in same-sex twins following focal radiation for medulloblastoma.	2007	10	Neuro-oncology	1522-8517 1523-5866	9	4	460--464	Mabbott, Donald J. and Barnes, Marcia and Laperriere, Norm and L and ry, Susan H. and Bouffet, Eric	10.1215/15228517-2007-028	Post-treatment
484	Neurocognitive function: an emerging surrogate endpoint for neuro-oncology trials.	2011	6	Neuro-oncology	1523-5866 1522-8517	13	6	565	Weller, Michael	10.1093/neuonc/nor065	No cognitive test
485	Neurocognitive functioning in pediatric craniopharyngioma: performance before treatment with proton therapy.	2017	8	Journal of neuro-oncology	1573-7373 0167-594X	134	1	97--105	Fournier-Goodnight, Ashley S. and Ashford, Jason M. and Merchant, Thomas E. and Boop, Frederick A. and Indelicato, Daniel J. and Wang, Lei and Zhang, Hui and Conklin, Heather M.	10.1007/s11060-017-2492-y	No control group
486	Neurocognitive impairment, neurobehavioral symptoms, fatigue, sleep disturbance, and depressive symptoms in patients with newly diagnosed glioblastoma	2023	1	Neuro-Oncol. Pract.	["2054-2585", "2054-2577"]	10	1	89-96	Sekely, A. and Bernstein, L.J. and Campbell, K.L. and Mason, W.P. and Laperriere, N. and Kalidindi, N. and Or, R. and Ramos, R. and Climans, S.A. and Pond, G.R. and Ann Millar, B. and Shultz, D. and Tsang, D.S. and Zadeh, G. and Edelstein, K.	10.1093/nop/npac068 LK - https://libkey.io/libraries/1675/openurl?sid=EMBASE&sid=EMBASE&issn=20542585&id=doi:10.1093%2Fnop%2Fnpac068&atitle=Neurocognitive+impairment%2C+neurobehavioral+symptoms%2C+fatigue%2C+sleep+disturbance%2C+and+depressive+symptoms+in+patients+with+newly+diagnosed+glioblastoma&stitle=Neuro-Oncol.+Pract.&title=Neuro-Oncology+Practice&volume=10&issue=1&spage=89&epage=96&aulast=…	Post-treatment
487	Neurocognitive late effects in pediatric cancer.	2003	8	Current problems in cancer	0147-0272	27	4	177--197	Mulhern, Raymond K. and Palmer, Shawna L.	10.1016/s0147-0272(03)00026-6	No cognitive test
488	Neurocognitive outcomes after surgery in children treated for brain tumor	2012		Neuro-Oncology	1522-8517	14		iii21--iii22	Burdukova, Y.A. and Vlasova, E.Y. and Gniteeva, L.N. and Alekseeva, O.S. and Voronin, N.A. and Andreeva, E.V. and Gorbatykh, S.V. and Pavlova, E.V. and Popov, V.E. and Stroganova, T.A.	10.1093/neuonc/nos183	Post-treatment
489	Neurocognitive outcomes and psychosocial attainment in pediatrics brain	2020		Japanese Journal of Cancer and Chemotherapy	0385-0684	47	6	908--912	Survivors, T. and Ishisaka, E.		Post-treatment
490	Neurocognitive outcomes for patients with brain metastasis in the modern era: {Benefit} of treatment with hippocampal avoidance whole-brain radiotherapy plus memantine	2020		Journal of Clinical Oncology	1527-7755	38	10	1003--1005	Weiner, J.P.	10.1200/JCO.19.03359	No cognitive test
491	Neurocognitive screening tool for pediatric brain tumor: {Reliability} and validity	2014		Neuro-Oncology	1522-8517	16		i102	Herrington, B. and Raiker, J. and Manning, E. and Criddle, J. and Karlson, C.	10.1093/neuonc/nou076	Post-treatment
492	Neurocognitive status in patients with newly-diagnosed brain tumors in good neurological condition: {The} impact of tumor type, volume, and location.	2017	5	Clinical neurology and neurosurgery	1872-6968 0303-8467	156		55--62	Hendrix, Philipp and Hans, Elisa and Griessenauer, Christoph J. and Simgen, Andreas and Oertel, Joachim and Karbach, Julia	10.1016/j.clineuro.2017.03.009	Metastatic
493	Neurofibromatosis type 2 in children: {A} single center experience	2016		Annals of Neurology	1531-8249	80		S382	Quist, K. and Rothner, A. and Moodley, M.	10.1002/pon.4272	No control group
494	Neuroimaging evaluation in refractory epilepsy	2015		Neuroradiology Journal	2385-1996	28	5	529--535	Granados, A.M. and Orejuela, J.F. and Rodriguez-Takeuchi, S.Y.	10.1177/1971400915609344	No cognitive test
495	Neurological assessment of high grade astrocytomas following high dose radiotherapy as sole treatment.	1996		Clinical oncology (Royal College of Radiologists (Great Britain))	0936-6555	8	1	64--65	Grant, P.	10.1016/s0936-6555(05)80051-2	No cognitive test
496	Neurological picture. {Demyelinating} butterfly pseudo-glioma.	2008	1	Journal of neurology, neurosurgery, and psychiatry	1468-330X 0022-3050	79	1	12--13	Scozzafava, J. and Johnson, E. S. and Blevins, G.	10.1136/jnnp.2007.118182	No control group
497	Neuronal correlates of word processing. {II}. {The} general characteristics of evoked changes in the discharge frequency of neuronal populations during verbal-mnemonic activities	1987		Fiziologiia cheloveka	0131-1646	13	5	707--714	Gogolitsyn, I.L. and Mel'nichuk, K.V. and Nechaev, V.B. and Pakhomov, S.V.		<5 participants
498	Neuron-oligodendroglial interactions in health and malignant disease		1						Taylor KR, Monje M.	10.1038/s41583-023-00744-3	No brain tumour
499	Neuro-oncology: {Late} neurocognitive decline after radiotherapy for low-grade glioma	2009		Nature Reviews Neurology	1759-4758	5	12	646--647	Khasraw, M. and Lassman, A.B.	10.1038/nrneurol.2009.194	No cognitive test
500	Neuropsychological assessment of individuals with brain tumor: {Comparison} of approaches used in the classification of impairment	2015		Frontiers in Oncology	2234-943X	5			Dwan, T.M. and Ownsworth, T. and Chambers, S. and Walker, D.G. and Shum, D.H.K.	10.3389/fonc.2015.00056	Post-treatment
501	Neuropsychological assessment outcomes of nonacquired immunodeficiency syndrome patients with primary central nervous system lymphoma before and after blood-brain barrier disruption chemotherapy.	1993	3	Neurosurgery	0148-396X	32	3	479--480	Ainyette, I. G.	10.1097/00006123-199303000-00031	Post-treatment
502	Neuropsychological deficits in {Cushing}'s syndrome	1980		Journal of Nervous and Mental Disease	0022-3018	168	12	753--757	Whelan, T.B. and Schteingart, D.E. and Starkman, M.N. and Smith, A.	10.1097/00005053-198012000-00008	Post-treatment
503	Neuropsychological effects of central nervous system prophylactic treatment in childhood leukemia: methodological considerations.	1993	6	Journal of pediatric psychology	0146-8693	18	3	319--338	Butler, R. W. and Copel and , D. R.	10.1093/jpepsy/18.3.319	No cognitive test
504	Neuropsychological impairments associated with lesions caused by tumor or stroke.	1990	4	Archives of neurology	0003-9942	47	4	397--405	Anderson, S. W. and Damasio, H. and Tranel, D.	10.1001/archneur.1990.00530040039017	Non-glioma
505	Neuropsychological outcome in patients with childhood craniopharyngioma and hypothalamic involvement.	2014	4	The Journal of pediatrics	1097-6833 0022-3476	164	4	876--881.e4	√ñzyurt, Jale and Thiel, Christiane M. and Lorenzen, Anna and Gebhardt, Ursel and Calaminus, Gabriele and Warmuth-Metz, Monika and M√ºller, Hermann L.	10.1016/j.jpeds.2013.12.010	Post-treatment
506	Neuropsychological performance in frontal lobe epilepsy	2002		Seizure	1059-1311	11	1	20--32	Exner, C. and Boucsein, K. and Lange, C. and Winter, H. and Weniger, G. and Steinhoff, B.J. and Irle, E.	10.1053/seiz.2001.0572	<5 participants
507	Neuropsychological profile of children with neurofibromatosis, brain tumor, or both.	1994	10	Journal of child neurology	0883-0738	9	4	368--377	Moore, B. D. 3rd and Ater, J. L. and Needle, M. N. and Slopis, J. and Copel and , D. R.	10.1177/088307389400900406	No control group
508	Neuropsychological profiles in individuals with incidental meningioma	2015		Neuro-Oncology	1522-8517	17		v146	Butts, A.M. and Weig and , S. and Brown, P.D. and Petersen, R.C. and Jack Jr., C.R. and Machulda, M.M. and Cerhan, J.H.	10.1093/neuonc/nov223.1	No cognitive test
509	Neuropsychological profiles of breast cancer and brain tumor cohorts in {Northeast} {Ontario}, {Canada}.	2018	11	Supportive care in cancer : official journal of the Multinational Association of Supportive Care in Cancer	1433-7339 0941-4355	26	11	3801--3809	Mariani, Matias and Collins, Mark William Glister	10.1007/s00520-018-4247-5	Post-treatment
510	Neuropsychological rehabilitation in patients with brain tumors	2013		Psicooncologia	1696-7240	10	2	317--337	Sanz Cort√©s, A. and Olivares Crespo, M.E.	10.5209/rev_PSIC.2013.v10.n2-3.43452	Post-treatment
511	Neuropsychological testing and biomarkers in the management of brain metastases.	2008	9	Radiation oncology (London, England)	1748-717X	3		26	Baschnagel, Andrew and Wolters, Pamela L. and Camphausen, Kevin	10.1186/1748-717X-3-26	No cognitive test
512	Neuropsychological testing in neurological disorders.	1975		Advances in neurology	0091-3952	7		49--110	Smith, A.		No cognitive test
513	Neuropsychologists and {Their} {Role} in {Developing} an {Awake} {Craniotomy} {Program}	2022		Neurology India	1998-4022	70	3	1296--1297	Moiyadi, A.V.	10.4103/0028-3886.349579	No cognitive test
514	No ligand needed for learning	2021		Science	1095-9203	371	6531	794	Ferrarelli, L.K.	10.1126/SCIENCE.371.6531.793-I	No cognitive test
515	Nomograms as clinicobiological predictors of survival in glioblastoma	2008		The Lancet Oncology	1470-2045	9	1	5--6	Bredel, M.	10.1016/S1470-2045(07)70390-X	No cognitive test
516	Nonconvulsive status epilepticus of frontal origin	1999		Neurology	0028-3878	52	6	1174--1183	Thomas, P. and Zifkin, B. and Migneco, O. and Lebrun, C. and Darcourt, J. and Andermann, F.	10.1212/wnl.52.6.1174	Post-treatment
517	Noninvasive language mapping in patients with epilepsy or brain tumors	2013		Neurosurgery	0148-396X	72	4	555--565	Genetti, M. and Grouiller, F. and Vulliemoz, S. and Spinelli, L. and Seeck, M. and Michel, C.M. and Schaller, K.	10.1227/NEU.0b013e318282cdad	Post-treatment
518	Object naming is a more sensitive measure of speech localization than number counting: {Converging} evidence from direct cortical stimulation and {fMRI}.	2007		NeuroImage	1053-8119	37		S100--108	Petrovich Brennan, Nicole M. and Whalen, Stephen and de Morales Branco, Daniel and O'shea, James P. and Norton, Isaiah H. and Golby, Alex and ra J.	10.1016/j.neuroimage.2007.04.052	No control group
519	Observed versus estimated {IQ} as an index of malingering in traumatic brain injury: {Classification} accuracy in known groups	2008		Applied Neuropsychology	0908-4282	15	3	161--169	Greve, K.W. and Lotz, K.L. and Bianchini, K.J.	10.1080/09084280802324085	Post-treatment
520	On the merits and limitations of whole-brain radiation therapy	2013		Journal of Clinical Oncology	0732-183X	31	1	11--13	Khan, A.J. and Dicker, A.P.	10.1200/JCO.2012.46.0410	No cognitive test
521	On the nature of {Wisconsin} {Card} {Sorting} {Test} performance in schizophrenia.	1996	11	Psychiatry research	0165-1781	65	1	15--22	Haut, M. W. and Cahill, J. and Cutlip, W. D. and Stevenson, J. M. and Makela, E. H. and Bloomfield, S. M.	10.1016/0165-1781(96)02940-x	Post-treatment
522	On the personal facets of quality of life in chronic neurological disorders.	2009		Behavioural neurology	1875-8584 0953-4180	21	3	155--163	Giovagnoli, Anna R. and Martins da Silva, Antonio and Federico, Antonio and Cornelio, Ferdin and o	10.3233/BEN-2009-0243	Post-treatment
523	Oncological and functional outcomes support early resection of incidental IDH-mutated glioma		1						Birladeanu A, Barberis M, Poisson I, Froelich S, Mandonnet E.	10.1007/s00701-023-05788-z	No control group
524	Outcome in childhood stroke	2016		Stroke	1524-4628	47	4	1159--1164	Greenham, M. and Gordon, A. and Anderson, V. and MacKay, M.T.	10.1161/STROKEAHA.115.011622	No cognitive test
525	Outcome of investigation of patients with presenile dementia.	1972	4	British medical journal	0007-1447	2	5808	249--252	Marsden, C. D. and Harrison, M. J.	10.1136/bmj.2.5808.249	No cognitive test
526	Outcome of temporal lobectomy in childhood	2009		Epileptic Disorders	1294-9361	11	2	172	Desai, N. and Harrison, S. and King, J. and Vargha Khadem, F. and Harkness, W. and Cross, J.H.	10.1684/epd.2009.0252	No cognitive test
527	Outcomes of total hip arthroplasty in patients with osteonecrosis of the femoral head following surgical treatment of brain tumors	2019		Journal of Clinical Medicine	2077-0383	8	10		Lim, S.-J. and Park, C.-W. and Kim, D.-U. and Han, K. and Seo, M. and Moon, Y.-W. and Lee, J.-I. and Park, Y.-S.	10.3390/jcm8101703	Post-treatment
528	Oxytocin release deficit and social cognition in craniopharyngioma patients.	2020	5	Journal of neuroendocrinology	1365-2826 0953-8194	32	5	e12842	Br and i, Marie-Luise and Gebert, Dorothea and Kopczak, Anna and Auer, Matthias K. and Schilbach, Leonhard	10.1111/jne.12842	Post-treatment
529	Paraneoplastic limbic encephalitis: neurological symptoms, immunological findings and tumour association in 50 patients.	2000	7	Brain : a journal of neurology	0006-8950	123		1481--1494	Gultekin, S. H. and Rosenfeld, M. R. and Voltz, R. and Eichen, J. and Posner, J. B. and Dalmau, J.	10.1093/brain/123.7.1481	Metastatic
530	Partial cross-validation of the {Wechsler} {Memory} {Scale} - {Revised} ({WMS}-{R}) {General} {Memory} - {Attention}/{Concentration} {Malingering} {Index} in a nonlitigating sample	2003		Archives of Clinical Neuropsychology	1873-5843	18	1	71--79	Hilsabeck, R.C. and Thompson, M.D. and Irby, J.W. and Adams, R.L. and Scott, J.G. and Gouvier, W.D.	10.1016/S0887-6177(01)00180-9	Post-treatment
531	Part-list cuing in amnesic patients: {Evidence} for a retrieval deficit	2002		Memory and Cognition	0090-502X	30	6	862--870	B√§uml, K.-H. and Kissler, J. and Rak, A.		Post-treatment
532	Patient {Health} {Questionnaire}-2 as a screening tool for psychological distress in brain tumor patients.	2014	3	Psycho-oncology	1099-1611 1057-9249	23	3	353	Kawada, Tomoyuki	10.1002/pon.3426	No cognitive test
533	Patient and caregiver congruence in symptom report and association with patient neurocognitive status	2009		Neuro-Oncology	1522-8517	11	5	652--653	Armstrong, T.S. and Wefel, J. and Gning, I. and Vera-Bolanos, E. and Acquaye, A. and Mendoza, T. and Gilbert, M.R. and Kayl, A. and Cleel and , C.	10.1215/15228517-2009-034	No control group
534	Patient outcomes following treatment for craniopharyngioma	2020		Journal of Neurosurgery	1933-0693	132	5	1423--1424	Gupta, N.	10.3171/2018.12.JNS182943	No cognitive test
535	Patient survivorship and caregivers' needs in neurooncology practice: {Burden} and novel interventions	2017		Neuro-Oncology Practice	2054-2585	4	2	75--76	Jalali, R.	10.1093/nop/npx012	No cognitive test
536	Patient-reported outcome and cognitive measures to be used in vascular and brain tumor surgery: proposal for a minimum set.	2022	8	Neurological sciences : official journal of the Italian Neurological Society and of the Italian Society of Clinical Neurophysiology	1590-3478 1590-1874	43	8	5143--5151	Schiavolin, Silvia and Mariniello, Arianna and Broggi, Morgan and Abete-Fornara, Giorgia and Bollani, Aless and ra and G, Giulio Palmas and Bottini, Gabriella and Querzola, Matteo and Scarpa, Pina and Casarotti, Aless and ra and De Michele, Sara and Isella, Valeria and Mauri, Ilaria and Maietti, Aless and ra and Miramonti, Valentina and Orru, Maria Immacolata and Pertichetti, Marta and Pini, Elis…	10.1007/s10072-022-06162-0	Post-treatment
537	Patients {With} {Pediatric} {Brain} {Tumor}: {When} {Do} {Their} {Delays} {Begin}?	2021		Journal of Clinical Oncology	1527-7755	39	21	2324--2326	S and s, S.A.	10.1200/JCO.21.01076	No cognitive test
538	Patients with temporal lobe developmental tumours have similar language lateralization to those with hippocampal sclerosis	2005		Bollettino - Lega Italiana contro l'Epilessia	0394-560X		129	97--98	Labate, A. and Harvey, S. and Saling, M.M. and Lillywhite, L. and Jackson, G.D. and Briellmann, R.		Abstract
539	Pattern of recovery of oral and written expression and comprehension in aphasic patients.	1982	10	Behavioural brain research	0166-4328	6	2	115--128	Basso, A. and Capitani, E. and Zanobio, M. E.	10.1016/0166-4328(82)90009-2	Post-treatment
540	Patterns of error in the clock drawing test ({CDT}) in older patients with cancer	2019		Journal of the American Geriatrics Society	1532-5415	67		S159	Negrete-Najar, J. and Sehovic, M. and Rodriquenz, M. and Extermann, M.	10.1111/jgs.15898	No brain tumour
541	Patterns of failure in pediatric medulloblastoma and implications for hippocampal sparing		1						Baliga S, Adams JA, Bajaj BVM, Van Benthuysen L, Daartz J, Gallotto SL, Lewy JR, DeNunzio N, Weym...	10.1002/cncr.34574	Post-treatment
542	Pediatric brain tumors: {The} neuro-ophthalmic impact	2012		International Ophthalmology Clinics	0020-8167	52	3	95--106	Edmond, J.C.	10.1097/IIO.0b013e318259dfbb	No cognitive test
543	Pediatric emergency medicine legal briefs	2014		Pediatric Emergency Care	1535-1815	30	10	749--751	Selbst, S.M.	10.1097/PEC.0000000000000253	No brain tumour
544	Perception and memory of facial affect following brain injury.	1982	6	Perceptual and motor skills	0031-5125	54	3	859--869	Prigatano, G. P. and Pribram, K. H.	10.2466/pms.1982.54.3.859	Post-treatment
545	Perforating meningioma of the tentorium, with temporal and cerebellar spread	1956		Revista espanola de oncologia	0482-640X	5	2	23--32	Obrador Alcalde, S. and Ortiz Gonz√°lez, J.M.		<5 participants
546	Performance on the {Memory} {Validity} {Profile} in a mixed clinic-referred pediatric sample	2021		Child Neuropsychology	1744-4136	27	4	516--531	Wilson, K. and Lesica, S.	10.1080/09297049.2020.1870676	Post-treatment
547	Perioperative magnesium sulfate administration may improve neurological outcome 6 months after brain surgery	2019		Journal of neurosurgical anesthesiology		31	4	507‚Äê	Valero, R and Gracia, I and Boget, T and Oleaga, L and Casanovas, G and Vendrell, M and Lopez-Baamonde, M and Rumia, J and Gonzalez-Sanchez, J and Fabregas, N	10.1097/ANA.0000000000000630	Post-treatment
548	Perseveration as a sign of diffuse and focal brain damage. {II}.	1966		British medical journal	0007-1447	2	5522	1095--1101	Allison, R.S.		No control group
549	Perseveration in memory for figures after frontal lobe lesion.	1989		Neuropsychologia	0028-3932	27	8	1101--1104	Vilkki, J.	10.1016/0028-3932(89)90189-9	Post-treatment
550	Phonological grouping is specifically affected in cerebellar patients: a verbal fluency study.	2000	7	Journal of neurology, neurosurgery, and psychiatry	0022-3050 1468-330X	69	1	102--106	Leggio, M. G. and Silveri, M. C. and Petrosini, L. and Molinari, M.	10.1136/jnnp.69.1.102	Post-treatment
551	Phonological transformations in {Spanish}-speaking aphasics.	1989	3	Journal of psycholinguistic research	0090-6905	18	2	163--180	Ardila, A. and Monta√±es, P. and Caro, C. and Delgado, R. and Buckingham, H. W.	10.1007/BF01067780	Post-treatment
552	Picture arrangement: a measure of frontal lobe function?	1972		The British journal of psychiatry : the journal of mental science	0007-1250	121	564	547--552	McFie, J. and Thompson, J.A.		Post-treatment
553	Picture perception, brain damage and dysphasia.	1982	12	The British journal of disorders of communication	0007-098X	17	3	121--131	Reich, S. S.	10.3109/13682828209012225	Post-treatment
554	Plasticity of language networks in patients with brain tumors: a positron emission tomography activation study.	2001	11	Annals of neurology	0364-5134	50	5	620--629	Thiel, A. and Herholz, K. and Koyuncu, A. and Ghaemi, M. and Kracht, L. W. and Habedank, B. and Heiss, W. D.	10.1002/ana.1253	Post-treatment
555	Postoperative speech disorder after medial frontal surgery: role of the supplementary motor area	2003		Neurology		60	4	587‚Äê594	Krainik, A and Leh√©ricy, S and Duffau, H and Capelle, L and Chainay, H and Cornu, P and Cohen, L and Boch, AL and Mangin, JF and Le Bihan, D and {et al.}	10.1212/01.wnl.0000048206.07837.59	No cognitive test
556	Postoperative stereotactic radiosurgery for limited brain metastases: are we ready for prime time?	2017		Expert Review of Anticancer Therapy	1744-8328	17	9	775--777	Lo, S.S. and Brown, P.D. and Foote, M. and Chao, S.T. and Chang, E.L. and Sahgal, A.	10.1080/14737140.2017.1358090	No cognitive test
557	Post-surgical effects on language in patients with presumed low-grade glioma.	2018	5	Acta neurologica Scandinavica	1600-0404 0001-6314	137	5	469--480	Antonsson, M. and Jakola, A. and Longoni, F. and Carstam, L. and Hartelius, L. and Thordstein, M. and Tisell, M.	10.1111/ane.12887	Post-treatment
558	Predictable neuropsychological tests on driving ability for patients with brain disorders	2016		Cerebrovascular Diseases	1421-9786	42		104	Kato, T. and Suetsuna, T. and Yamazaki, R. and Kubota, N. and Inobe, J.I.	10.1159/000447732	Abstract
559	Predicting neurocognitive function ({NCF}) impairment following fractionated stereotactic radiotherapy ({FSRT}) for benign or low-grade adult brain tumors	2011		International Journal of Radiation Oncology Biology Physics	0360-3016	81	2	S285--S286	Gondi, V. and Hermann, B.P. and Mehta, M.P. and Tome, W.A.		Abstract
560	Preoperative {fMRI} assessment of dorsolateral prefrontal function in patients undergoing surgery for brain-tumor removal	2010		Neuro-Oncology	1522-8517	12		iv58	Emily, F. and Celine, A. and Penelope, K. and Anne-Sophie, C. and Rol and o, D.M. and Michael, P.	10.1093/neuonc/noq116	No cognitive test
561	Preoperative and postoperative analysis of visual and auditory memory in children with cerebellar tumors.	1996	2	Child's nervous system : ChNS : official journal of the International Society for Pediatric Neurosurgery	0256-7040	12	2	81--86	Lazareff, J. A. and Castro-Sierra, E.	10.1007/BF00819501	<5 participants
562	Preoperative and postoperative cognitive functioning in patients with frontal meningiomas.	2003	1	Journal of neurosurgery	0022-3085	98	1	21--31	Tucha, Oliver and Smely, Christian and Preier, Michael and Becker, Georg and Paul, Geraldine M. and Lange, Klaus W.	10.3171/jns.2003.98.1.0021	Non-glioma
563	Preoperative functional magnetic resonance imaging in patients undergoing surgery for tumors around left (dominant) inferior frontal gyrus region	2018		Surgical Neurology International	2152-7806	9	1		Gunal, V. and Savardekar, A.R. and Devi, B.I. and Bharath, R.D.	10.4103/sni.sni-414-17	No control group
564	Pre-operative language ability in patients with presumed low-grade glioma.	2018	3	Journal of neuro-oncology	1573-7373 0167-594X	137	1	93--102	Antonsson, Malin and Longoni, Francesca and Jakola, Asgeir and Tisell, Magnus and Thordstein, Magnus and Hartelius, Lena	10.1007/s11060-017-2699-y	Included
565	Preoperative verbal memory problems and their clinical prognostic value in meningioma patients: {A} prospective study.	2019	12	Applied neuropsychology. Adult	2327-9109 2327-9095	26	6	503--512	Pranckeviƒçienƒó, Aistƒó and Jurkuvƒónas, Vytautas and Deltuva, Vytenis Pranas and Tama≈°auskas, Arimantas and Buneviƒçius, Adomas	10.1080/23279095.2018.1450750	Non-glioma
566	Preoperative word-finding difficulties in children with posterior fossa tumours: a European cross-sectional study	2024	1	Child's Nerv. Syst.	["1433-0350", "0256-7040"]	40	1	87-97	Persson, K. and Boeg Thomsen, D. and Fyrberg, √Ö. and Castor, C. and Aasved Hjort, M. and Andreozzi, B. and Grillner, P. and Kj√¶r Gr√∏nb√¶k, J. and Jakus, J. and Juhler, M. and Mallucci, C. and Mathiasen, R. and Molinari, E. and Pizer, B. and Sehested, A. and Troks-Berzinskiene, A. and van Baarsen, K. and Tiberg, I.	10.1007/s00381-023-06119-4 LK - https://libkey.io/libraries/1675/openurl?sid=EMBASE&sid=EMBASE&issn=14330350&id=doi:10.1007%2Fs00381-023-06119-4&atitle=Preoperative+word-finding+difficulties+in+children+with+posterior+fossa+tumours%3A+a+European+cross-sectional+study&stitle=Child%27s+Nerv.+Syst.&title=Child%27s+Nervous+System&volume=40&issue=1&spage=87&epage=97&aulast=Persson&aufirst=K.&auinit=K.…	No control group
567	Preservation of Neurocognition after Proton Beam Radiation Therapy for Intracranial Tumors: First Results from REGI-MA-002015		1						Flechl B, Konrath L, L√ºtgendorf-Caucig C, Achtaewa M, Hug EB, Georg P.	10.1016/j.ijrobp.2022.09.081	No control group
568	Preserved memory in temporal lobe epilepsy patients after surgery for low-grade tumour. {A} pilot study.	2007	10	Neurological sciences : official journal of the Italian Neurological Society and of the Italian Society of Clinical Neurophysiology	1590-1874	28	5	251--258	Giovagnoli, A. R. and Casazza, M. and Ciceri, E. and Avanzini, G. and Broggi, G.	10.1007/s10072-007-0831-z	Non-glioma
569	Preserved performance by cerebellar patients on tests of word generation, discrimination learning, and attention	1997		Learning and Memory	1072-0502	3	6	456--474	Helmuth, L.L. and Ivry, R.B. and Shimizu, N.	10.1101/lm.3.6.456	Post-treatment
570	Presurgical cognitive status in patients with low-grade glioma and epilepsy: {Testing} the effects of seizures, antiseizure medications, and tumor localization.	2022	5	Brain and behavior	2162-3279	12	5	e2560	Guarracino, Ilaria and Pauletto, Giada and Ius, Tamara and Palese, Francesca and Skrap, Miran and Tomasino, Barbara	10.1002/brb3.2560	No control group
571	Pre-surgical evaluation of the cerebral tumor in the left language related areas by functional {MRI}	2010		Chinese Journal of Radiology	1005-1201	44	3	243--248	Zou, Z.-T. and Ma, L. and Weng, X.-C.	10.3760/cma.j.issn.1005-1201.2010.03.004	No control group
572	Presurgical neuropsychological and behavioral evaluation of children with posterior fossa tumors.	2011	12	Journal of neurosurgery. Pediatrics	1933-0715 1933-0707	8	6	548--553	Varela, Maria and Liakopoulou, Magda and Alexiou, George A. and Pitsouni, Dimitra and Alevizopoulos, Giorgos A.	10.3171/2011.8.PEDS11223	Post-treatment
573	Prevalence of potentially reversible dementias and actual reversibility in a memory clinic cohort.	1998	9	CMAJ : Canadian Medical Association journal = journal de l'Association medicale canadienne	0820-3946 1488-2329	159	6	657--662	Freter, S. and Bergman, H. and Gold, S. and Chertkow, H. and Clarfield, A. M.		Post-treatment
574	Processing of temporal duration information in working memory after frontodorsal tumour excisions.	2002	11	Brain and cognition	0278-2626	50	2	282--303	H√§lbig, Thomas D. and Yves von Cramon, D. and Schmid, Urs D. and Gall, Claudius and Friederici, Angela D.	10.1016/s0278-2626(02)00514-6	Post-treatment
575	Profiles and predictors of resilient functioning in youths with pediatric cancer history	2021		Journal of Psychosocial Oncology	1540-7586	39	4	493--508	Okado, Y. and Long, A. and Phipps, S.	10.1080/07347332.2020.1844843	No cognitive test
576	Profiles of {Executive} {Function} {Across} {Children} with {Distinct} {Brain} {Disorders}: {Traumatic} {Brain} {Injury}, {Stroke}, and {Brain} {Tumor}.	2017	8	Journal of the International Neuropsychological Society : JINS	1469-7661 1355-6177	23	7	529--538	Araujo, Gabriel C. and Antonini, Tanya N. and Anderson, Vicki and Vannatta, Kathryn A. and Salley, Christina G. and Bigler, Erin D. and Taylor, H. Gerry and Gerhardt, Cynthia and Rubin, Kenneth and Dennis, Maureen and Lo, Warren and Mackay, Mark T. and Gordon, Anne and Hajek Koterba, Christine and Gomes, Alison and Greenham, Mardee and Owen Yeates, Keith	10.1017/S1355617717000364	<5 participants
577	Prognosis-correlated Systems Involving Characteristic Diagnostic Gene Sets for Survival Analysis on Glioma		1						Li J, Zhou T, Sun C, Zhou P.	10.1007/s12031-022-02098-4	No cognitive test
578	Properties of cognitive development of children with cerebellar tumor	2016		Neuro-Oncology	1523-5866	18		vi210--vi211	Chizhova, V. and Shcheglova, A. and Burdukova, J. and Alekseeva, O.	10.1093/neuonc/now212.889	Abstract
579	Properties of neuronal activity in cortex and subcortical nuclei of the human brain during single-word processing	1992		Electroencephalography and Clinical Neurophysiology	0013-4649	82	4	296--301	Bechtereva, N.P. and Abdullaev, Y.G. and Medvedev, S.V.		Post-treatment
580	Prophylactic {Cranial} {Irradiation}: {Do} {Benefits} {Outweigh} {Neurocognitive} {Impact}?	2012		Current Problems in Cancer	0147-0272	36	3	106--116	Wright, J. and Wolfson, A.	10.1016/j.currproblcancer.2012.03.002	Metastatic
581	Propofol, amobarbital‚Ä¶ is it the substance that matters, or the question about the role of the {Wada} test in brain tumor patients?	2011	4	World neurosurgery	1878-8769 1878-8750	75	3	428--430	Schaller, Karl	10.1016/j.wneu.2010.11.037	No cognitive test
582	Prospective memory and brain metastases: a relevant target for rehabilitation in post-operative patients?	2020	3	Journal of neuro-oncology	1573-7373 0167-594X	147	1	185--194	Guerdoux-Ninot, Estelle and Bauchet, Luc and Legninda Sop, Fran√ßois-Yves and Gourgou, Sophie and Gomez, Adeline and Gerazime, Aur√©lie and Darlix, Am√©lie and Ninot, Gr√©gory	10.1007/s11060-020-03414-x	Post-treatment
583	Prospective neuro-cognitive assessment (using {LOTCA}) and quality of life ({QOL}) and activities of daily living ({ADL}) in children with brain tumour treated with surgery and localized high-precision radiotherapy	2004		Indian journal of occupational therapy		35	3	10‚Äê12	Kamble, R Goswami S Saigal J Sarin RJalali R		Post-treatment
584	Prospects for microbeam radiation therapy of brain tumours in children	2007		Developmental Medicine and Child Neurology	0012-1622	49	8	566	Kennedy, C. and Dilmanian, A.	10.1111/j.1469-8749.2007.00566.x	No cognitive test
585	Proton beam radiation therapy: {The} future may prove brighter for pediatric patients with brain tumors	2016		Journal of Clinical Oncology	1527-7755	34	10	1024--1026	S and s, S.A.	10.1200/JCO.2015.65.4350	No cognitive test
586	Proton therapy for adult craniopharyngioma: Experience of a single institution in 91 consecutive patients		1						Beddok A, Scher N, Alapetite C, Baussart B, Bentahila G, Bielle F, Bolle S, Dendale R, Dureau S, ...	10.1093/neuonc/noac210	No cognitive test
587	Proton Therapy Mediates Dose Reductions to Brain Structures Associated With Cognition in Children With Medulloblastoma		1						Sienna J, Kahalley LS, Mabbott D, Grosshans D, Santiago AT, Paulino ADC, Merchant TE, Manzar GS, ...	10.1016/j.ijrobp.2023.11.035	Post-treatment
588	Psychiatric and cognitive correlates of quality of life among persons with primary brain tumors.	2019	6	Industrial psychiatry journal	0972-6748 0976-2795	28	1	141--147	Srivastava, Shruti and Bhatia, Manjeet S. and Gaur, Aman and Singh, Gurubachan	10.4103/ipj.ipj_72_19	Post-treatment
589	Psychiatric and cognitive disorders in neurological patients	2013		Journal of the Neurological Sciences	0022-510X	333		e555	Buettner-Teleaga, A.	10.1016/j.jns.2013.07.1946	No brain tumour
590	Psychiatric and neuropsychological characterization of {Pallister}-{Hall} syndrome	2005		Clinical Genetics	0009-9163	67	1	87--92	Azzam, A. and Lerner, D.M. and Peters, K.F. and Wiggs, E. and Rosenstein, D.L. and Biesecker, L.G.	10.1111/j.1399-0004.2005.00370.x	No control group
591	Psychiatric manifestations of brain tumors--from the viewpoint of neurosurgery	1969		Nippon rinsho Japanese journal of clinical medicine		27	9	2225–8	Atsuchi, Takeuchi M		Not found
592	Psychological differentiation of patients with schizophrenia versus lateralized cerebrovascular, neoplastic, or traumatic brain damage.	1974	8	Journal of abnormal psychology	0021-843X	83	4	456--458	Boll, T. J.	10.1037/h0036913	Post-treatment
593	Psychological test performance in patients with subtentorial versus supratentorial {CNS} disease.	1972		Diseases of the nervous system	0012-3714	33	5	312--317	Norton, J.C. and Matthews, C.G.		Post-treatment
594	Psychology: {The} scarred self	2015		Nature	1476-4687	528	7580	37	King, A.	10.1038/528037a	No cognitive test
595	Pure anterograde memory deficit due to secondary lymphoma of the fornix.	2013		European neurology	1421-9913 0014-3022	70	3	242	Carota, Antonio and Rizzo, Elena and Broways, Patrick and Calabrese, Pasquale	10.1159/000351781	<5 participants
596	Quality of life after surgery for lower grade gliomas	2023	1	Cancer	["1097-0142", "0008-543X"]	129	23	3761-3771	Heffernan, A.E. and Wu, Y. and Benz, L.S. and Verhaak, R.G.W. and Kwan, B.M. and Claus, E.B.	10.1002/cncr.34980 LK - https://libkey.io/libraries/1675/openurl?sid=EMBASE&sid=EMBASE&issn=10970142&id=doi:10.1002%2Fcncr.34980&atitle=Quality+of+life+after+surgery+for+lower+grade+gliomas&stitle=Cancer&title=Cancer&volume=129&issue=23&spage=3761&epage=3771&aulast=Heffernan&aufirst=Anne+E.&auinit=A.E.&aufull=Heffernan+A.E.&coden=CANCA&isbn=&pages=3761-3771&date=2023&auinit1=A&auinitm=E	Post-treatment
597	Quality of life and brain tumors: what beyond the clinical burden?	2014	5	Journal of neurology	1432-1459 0340-5354	261	5	894--904	Giovagnoli, Anna Rita and Meneses, Rute Fl√°via and Silvani, Antonio and Milanesi, Ida and Fariselli, Laura and Salmaggi, Andrea and Boiardi, Amerigo	10.1007/s00415-014-7273-3	Post-treatment
598	Quality of Life and Cognitive Function Evaluations and Interventions for Patients with Brain Metastases in the Radiation Oncology Clinic			Cancers	2072-6694	14	17		Matsui, J.K. and Perlow, H.K. and Baiyee, C. and Ritter, A.R. and Mishra, M.V. and Bovi, J.A. and Gondi, V. and Brown, P.D. and Loughan, A.R. and Leeper, H.E. and Dawson, E. and Palmer, J.D.	10.3390/cancers14174301	Metastatic
599	Quality of life and neurobehavioural functioning in patients with malignant gliomas.	1996	6	Bailliere's clinical neurology	0961-0421	5	2	425--439	Weitzner, M. A. and Meyers, C. A.		No cognitive test
600	Quantification of human spatial behavior in an open field-locomotor maze.	2003	12	Perceptual and motor skills	0031-5125	97	3	917--935	Zeng, Lingju and Leplow, Bernd and H√∂ll, Doris and Mehdorn, Maximilian	10.2466/pms.2003.97.3.917	Non-glioma
601	Quantitative analysis of saccadic pursuit eye movements in patients with unilateral hemispheric lesions. {Psycho}-diagnostic value of the phenomenon	1973		Zeitschrift f√ºr Neurologie	0012-1037	203	4	299--310	Hartje, W. and Kerschensteiner, M.		No cognitive test
602	Quantitative comparisons on hand motor functional areas determined by resting state and task {BOLD} {fMRI} and anatomical {MRI} for pre-surgical planning of patients with brain tumors	2016		NeuroImage: Clinical	2213-1582	11		378--387	Hou, B.L. and Bhatia, S. and Carpenter, J.S.	10.1016/j.nicl.2016.03.003	No cognitive test
603	Radiation {Therapy} or {Temozolomide} in {Treating} {Patients} {With} {Gliomas}	2007		http://www.who.int/trialsearch/Trial2.aspx?TrialID=ACTRN12607000427471					{ACTRN12607000427471}		Post-treatment
604	Radiation therapy to the developing brain: {Advanced} technology is ready for robust optimization parameters	2021		Neuro-Oncology	1523-5866	23	3	350--351	Perkins, S. and Acharya, S.	10.1093/neuonc/noab007	No cognitive test
605	Radiographic predictors of hearing preservation after retrosigmoid resection of vestibular schwannomas	2020		Otolaryngology - Head and Neck Surgery	1097-6817	163	1	P107--P108	Ren, Y. and Tawfik, K.O. and Mastrodimos, B. and Cueva, R.A.	10.1177/0194599820934780	No cognitive test
606	Radiotherapy in acromegaly: {The} argument against	2003		Clinical Endocrinology	0300-0664	58	2	132--135	Barkan, A.L.	10.1046/j.1365-2265.2003.01704.x	No cognitive test
607	Radiotherapy: {Pituitary} tumors and cognition	2011		Nature Reviews Endocrinology	1759-5029	7	3	125	Wilson, C.	10.1038/nrendo.2011.7	Metastatic
608	Radiotherapy: neurocognitive considerations in the treatment of brain metastases	2010		Nature reviews. Clinical oncology		7	4	185‚Äê186	Marko, NF and Weil, RJ	10.1038/nrclinonc.2010.30	No cognitive test
609	Randomized clinical trial on the effects of a computerized cognitive training for pediatric patients with acquired brain injury or congenital malformation	2023	1			13	1	14559	Corti, C and Oldrati, V and Papini, M and Strazzer, S and Poggi, G and Romaniello, R and Borgatti, R and Urgesi, C and Bardoni, A	10.1038/s41598-023-41810-1	Post-treatment
610	Randomized clinical trial on the effects of a computerized cognitive training for pediatric patients with acquired brain injury or congenital malformation	2023	1	Sci Rep	2045-2322	13	1	14559	Corti, C. and Oldrati, V. and Papini, M. and Strazzer, S. and Poggi, G. and Romaniello, R. and Borgatti, R. and Urgesi, C. and Bardoni, A.	10.1038/s41598-023-41810-1 LK - https://libkey.io/libraries/1675/openurl?sid=EMBASE&sid=EMBASE&issn=20452322&id=doi:10.1038%2Fs41598-023-41810-1&atitle=Randomized+clinical+trial+on+the+effects+of+a+computerized+cognitive+training+for+pediatric+patients+with+acquired+brain+injury+or+congenital+malformation&stitle=Sci+Rep&title=Scientific+reports&volume=13&issue=1&spage=14559&epage=&aulast=Corti&au…	Post-treatment
611	Rapidly progressive anomic aphasia: a rare presentation of temporal lobe tumor.	2013		The Journal of neuropsychiatry and clinical neurosciences	1545-7222 0895-0172	25	2	E18--19	Feng, Hui-Ming and Kuo, Shin-Chang and Chen, Chun-Yen and Yeh, Yi-Wei	10.1176/appi.neuropsych.12030067	No control group
612	Reaction time and brain disease: relations to location, etiology and progression of cerebral dysfunction.	1985	1	Acta neurologica Scandinavica	0001-6314	71	1	11--19	Elsass, P. and Hartelius, H.	10.1111/j.1600-0404.1985.tb03160.x	Post-treatment
613	Reactions of patients with focal cerebral lesions to success or failure.	1988		Neuropsychologia	0028-3932	26	3	373--385	Weddell, R. A. and Trevarthen, C. and Miller, J. D.	10.1016/0028-3932(88)90092-9	Post-treatment
614	Reality check	2011		Nature	0028-0836	477	7362	5		10.1038/477005b	No cognitive test
615	Recent neurological deficit	2008		Revue du Praticien	0035-2640	58	19	2147--2154	De Bray, J.-M. and B√©jot, Y.		No cognitive test
616	Recognition of biological movements and cognitive functioning in patients with central nervous system tumours.	2021	2	Polski merkuriusz lekarski : organ Polskiego Towarzystwa Lekarskiego	1426-9686	49	289	35--39	Kupryjaniuk, Anna and Sobstyl, Micha≈Ç and Stapi≈Ñska-Syniec, Angelika and Manera, Valeria		Metastatic
617	Reducing {Radiation}-{Induced} {Cognitive} {Toxicity}: {Sparing} the {Hippocampus} and {Beyond}	2021		International Journal of Radiation Oncology Biology Physics	1879-355X	109	5	1131--1136	Redmond, K.J. and Milano, M.T. and Kim, M.M. and Trifiletti, D.M. and Soltys, S.G. and Hattangadi-Gluth, J.A.	10.1016/j.ijrobp.2021.01.001	No cognitive test
618	Regional variation of white matter radiation sensitivity: {A} tract based spatial statistics ({TBSS}) study	2011		International Journal of Radiation Oncology Biology Physics	0360-3016	81	2	S298	Chapman, C.H. and Nazem-Zadeh, M.R. and Lawrence, T.S. and Tsien, C.I. and Cao, Y.		No control group
619	Relationships between executive function, working memory, and decision-making on the {Iowa} {Gambling} {Task}: {Evidence} from ventromedial patients, dorsolateral patients, and normal subjects.	2019	9	Journal of neuropsychology	1748-6653 1748-6645	13	3	432--461	Ouerchefani, Riadh and Ouerchefani, Naoufel and Allain, Philippe and Ben Rejeb, Mohamed Riadh and Le Gall, Didier	10.1111/jnp.12156	Post-treatment
620	Relative effects of brain damage on the {Wechsler} memory and intelligence quotients.	1971	10	Diseases of the nervous system	0012-3714	32	10	673--675	Fields, F. R.		No control group
621	Reliability and validity of the telephone-based version of the Montgomery-Asberg depression rating scale for assessing depression in individuals with primary brain tumour		1						Harris G, Jones S, Pinkham MB, Lion KM, Ownsworth T.	10.1080/09638288.2023.2191015	No control group
622	Remote effects of hypothalamic lesions in the prefrontal cortex of craniopharygioma patients.	2014	5	Neurobiology of learning and memory	1095-9564 1074-7427	111		71--80	Ozyurt, Jale and Lorenzen, Anna and Gebhardt, Ursel and Warmuth-Metz, Monika and M√ºller, Hermann L. and Thiel, Christiane M.	10.1016/j.nlm.2014.03.007	Post-treatment
623	Reorganization of cerebro-cerebellar circuit in patients with left hemispheric gliomas involving language network: {A} combined structural and resting-state functional {MRI} study.	2018	12	Human brain mapping	1097-0193 1065-9471	39	12	4802--4819	Zhang, Nan and Xia, Mingrui and Qiu, Tianming and Wang, Xindi and Lin, Ching-Po and Guo, Qihao and Lu, Junfeng and Wu, Qizhu and Zhuang, Dongxiao and Yu, Zhengda and Gong, Fangyuan and Farrukh Hameed, N. U. and He, Yong and Wu, Jinsong and Zhou, Liangfu	10.1002/hbm.24324	Included
624	Repetition in the transcortical aphasias.	1978	9	Brain and language	0093-934X	6	2	226--238	Davis, L. and Foldi, N. S. and Gardner, H. and Zurif, E. B.	10.1016/0093-934x(78)90060-3	Post-treatment
625	Resting-{State} {Electroencephalography} {Functional} {Connectivity} {Networks} {Relate} to {Pre}- and {Postoperative} {Language} {Functioning} in {Low}-{Grade} {Glioma} and {Meningioma} {Patients}	2021		Frontiers in Neuroscience	1662-453X	15			Wolthuis, N. and Satoer, D. and Veenstra, W. and Smits, M. and Wagemakers, M. and Vincent, A. and Bastiaanse, R. and Cherian, P.J. and Bosma, I.	10.3389/fnins.2021.785969	No control group
626	Restructuring of contralateral gray matter volume associated with cognition in patients with unilateral temporal lobe glioma before and after surgery.	2020	5	Human brain mapping	1097-0193 1065-9471	41	7	1786--1796	Hu, Guanjie and Hu, Xinhua and Yang, Kun and Liu, Dongming and Xue, Chen and Liu, Yong and Xiao, Chaoyong and Zou, Yuanjie and Liu, Hongyi and Chen, Jiu	10.1002/hbm.24911	Included
627	Retained ability to extract gist in childhood-acquired amnesia: {Insights} from a single case.	2020	6	Neurocase	1465-3656 1355-4794	26	3	156--166	Pauly-Takacs, Kata and Moulin, Chris J. A.	10.1080/13554794.2020.1766081	Post-treatment
628	Right brain damage impairs recognition of negative emotions	1991		Cortex	0010-9452	27	2	247--253	M and al, M.K. and T and on, S.C. and Asthana, H.S.	10.1016/S0010-9452(13)80129-3	Post-treatment
629	Role of the amygdala in social sensitivity	2003		Annals of the New York Academy of Sciences	0077-8923	985		508--510	Shaw, P. and Lawrence, E. and Baron-Cohen, S. and David, A.S.	10.1111/j.1749-6632.2003.tb07113.x	Abstract
630	Searching for a neurologic injury's {Wechsler} {Adult} {Intelligence} {Scale}-{Third} {Edition} profile.	2017	10	Applied neuropsychology. Adult	2327-9109 2327-9095	24	5	457--464	Gon√ßalves, Marta A. and Moura, Oct√°vio and Castro-Caldas, Alex and re and Sim√µes, M√°rio R.	10.1080/23279095.2016.1199429	Post-treatment
631	Selection for sentence generation in the context of severe anomia: {A} case series of left temporal patients.	2019	5	Journal of clinical and experimental neuropsychology	1744-411X 1380-3395	41	4	353--363	Barker, Megan S. and Robinson, Gail A.	10.1080/13803395.2018.1562050	Post-treatment
632	Selective amygdalohippocampectomy: indications, investigative technique and results.	1986		Advances and technical standards in neurosurgery	0095-4829	13		39--133	Wieser, H. G.	10.1007/978-3-7091-7010-6_2	No cognitive test
633	Selective lesion to the entorhinal cortex leads to an impairment in familiarity but not recollection.	2016	4	Brain and cognition	1090-2147 0278-2626	104		82--92	Br and t, Karen R. and Eysenck, Michael W. and Nielsen, Maria Kragh and von Oertzen, Tim J.	10.1016/j.bandc.2016.02.005	<5 participants
634	Selective visual dimension weighting deficit after left lateral frontopolar lesions.	2007	3	Journal of cognitive neuroscience	0898-929X	19	3	365--375	Pollmann, S. and Mahn, K. and Reimann, B. and Weidner, R. and Tittgemeyer, M. and Preul, C. and M√ºller, H. J. and von Cramon, D. Y.	10.1162/jocn.2007.19.3.365	<5 participants
635	Self-{Referential} {Processing} and {Resting}-{State} {Functional} {MRI} {Connectivity} of {Cortical} {Midline} {Structures} in {Glioma} {Patients}	2022		Brain Sciences	2076-3425	12	11		Na, C.-H. and J√ºtten, K. and Forster, S.D. and Clusmann, H. and Mainz, V.	10.3390/brainsci12111463	Post-treatment
636	Self-perception of cognitive functions in patients with neurological impairments as measured against a translated Cognitive Change Index	2023	1	Int J Rehabil Res	1473-5660	46	1	86-91	Suster, A. and Mlinaric Lesnik, V. and Podlesek, A. and Cizman Staba, U.	10.1097/MRR.0000000000000564 LK - https://libkey.io/libraries/1675/openurl?sid=EMBASE&sid=EMBASE&issn=14735660&id=doi:10.1097%2FMRR.0000000000000564&atitle=Self-perception+of+cognitive+functions+in+patients+with+neurological+impairments+as+measured+against+a+translated+Cognitive+Change+Index&stitle=Int+J+Rehabil+Res&title=International+journal+of+rehabilitation+research.+Internationale+Zeitschrif…	Post-treatment
637	Self-perception of cognitive functions in patients with neurological impairments as measured against a translated Cognitive Change Index			International journal of rehabilitation research. Internationale Zeitschrift fur Rehabilitationsforschung. Revue internationale de recherches de readaptation	1473-5660	46	1	86-91	Suster, A. and Lesnik, V. Mlinaric and Podlesek, A. and Staba, U. Cizman	10.1097/mrr.0000000000000564	Post-treatment
638	Self-Referential Processing and Resting-State Functional MRI Connectivity of Cortical Midline Structures in Glioma Patients			Brain Sciences	2076-3425	12	11		Na, C.-H. and J√ºtten, K. and Forster, S.D. and Clusmann, H. and Mainz, V.	10.3390/brainsci12111463	Post-treatment
639	Self-reported cognitive outcomes in patients with brain metastases before and after radiotherapy	2016		Strahlentherapie und Onkologie	1439-099X	192	1	75--76	Cole, A.M. and Scherwath, A. and Ernst, G. and Lanfermann, H. and Bremer, M. and Steinmann, D.	10.1007/s00066-016-0974-z	No cognitive test
640	Self-reported comprehensive health status of adult brain tumor patients using the health utilities index [4] (multiple letters)	1998		Cancer	0008-543X	82	5	995	Abbasi, A.N. and Feeny, D. and Furlong, W. and Barr, R.D. and Whitton, A.C. and Rhydderch, H.	10.1002/(sici)1097-0142(19980301)82:5<995::aid-cncr31>3.0.co;2-u	No cognitive test
641	Sensitivity of the {Halstead} and {Wechsler} test batteries to brain damage: {Evidence} from {Reitan}'s original validation sample	2006		Clinical Neuropsychologist	1385-4046	20	2	221--229	Loring, D.W. and Larrabee, G.J.	10.1080/13854040590947443	Post-treatment
642	Sensitivity of the children's category test level 2 to brain dysfunction	2008		Archives of Clinical Neuropsychology	1873-5843	23	3	329--339	Bello, D.T. and Allen, D.N. and Mayfield, J.	10.1016/j.acn.2007.12.002	Post-treatment
643	Short-term effects of radiotherapy on attention and memory performances in patients with brain tumors.	2001	6	Cancer	0008-543X	91	12	2361--2368	Lilja, A. M. and Portin, R. I. and H√§m√§l√§inen, P. I. and Salminen, E. K.		Post-treatment
644	Silent {Sentence} {Completion} {Shows} {Superiority} {Localizing} {Wernicke}'s {Area} and {Activation} {Patterns} of {Distinct} {Language} {Paradigms} {Correlate} with {Genomics}: {Prospective} {Study}.	2017	9	Scientific reports	2045-2322	7	1	12054	Salek, Kamel El and Hassan, Islam S. and Kotrotsou, Aikaterini and Abrol, Srishti and Faro, Scott H. and Mohamed, Feroze B. and Zinn, Pascal O. and Wei, Wei and Li, Nan and Kumar, Ashok J. and Weinberg, Jeffrey S. and Wefel, Jeffrey S. and Kesler, Shelli R. and Liu, Ho-Ling Anthony and Hou, Ping and Stafford, R. Jason and Prabhu, Sujit and Sawaya, Raymond and Colen, Rivka R.	10.1038/s41598-017-11192-2	No cognitive test
645	Sleep improves sequential motor learning and performance in patients with prefrontal lobe lesions.	2008	3	Clinical neurology and neurosurgery	0303-8467	110	3	245--252	Gomez Beldarrain, Marian and Astorgano, Ainara Gonzalez and Gonzalez, Amaia Bilbao and Garcia-Monco, Juan C.	10.1016/j.clineuro.2007.11.004	Post-treatment
646	Sleep to forget	2019		Nature Reviews Neuroscience	1471-0048	20	12	716--717	Whalley, K.	10.1038/s41583-019-0232-3	No cognitive test
647	Social {Cognition} in {Patients} {With} {Hypothalamic}-{Pituitary} {Tumors}	2020		Frontiers in Oncology	2234-943X	10			√ñzyurt, J. and Mehren, A. and Boekhoff, S. and M√ºller, H.L. and Thiel, C.M.	10.3389/fonc.2020.01014	Post-treatment
648	Social and emotional functions in three patients with medial frontal lobe damage including the anterior cingulate cortex.	2006	7	Cognitive neuropsychiatry	1354-6805 1464-0619	11	4	369--388	Baird, Amee and Dewar, Bonnie-Kate and Critchley, Hugo and Dolan, Ray and Shallice, Tim and Cipolotti, Lisa	10.1080/13546800444000245	Post-treatment
649	Social cognition in patients with intracranial tumors: do we forget something in the routine neuropsychological examination?	2018		Journal of Neuro-Oncology	1573-7373	140	3	687--696	Goebel, S. and Mehdorn, H.M. and Wiesner, C.D.	10.1007/s11060-018-3000-8	No cognitive test
650	Social competence in newly diagnosed pediatric brain tumor patients.	2020	2	Pediatric hematology and oncology	1521-0669 0888-0018	37	1	41--57	Kok, Tessa B. and Koerts, Janneke and Lemiere, Jurgen and Post, Wendy J. and de Bont, Eveline S. J. M. and Gidding, Corrie and Happ√©, Franscesca and Jacobs, S and ra and Oostrom, Kim and Schieving, Jol and a and Tucha, Oliver and Kingma, Annette	10.1080/08880018.2019.1682089	Non-glioma
651	Somatic (organic) diseases followed by personality disorders in childhood	1964		Acta Paediatrica	0365-1436	5	2	45--52	Kiss, P.G. and Liebermann, L.P.		<5 participants
652	Speed-accuracy optimization in acquisition of figures after focal cerebral lesion.	1989	9	Cortex; a journal devoted to the study of the nervous system and behavior	0010-9452	25	3	363--369	Vilkki, J. and Holst, P.	10.1016/s0010-9452(89)80051-6	Post-treatment
653	Speed-accuracy strategy regulations in prefrontal tumor patients	2016		Neuropsychologia	1873-3514	82		1--10	Campanella, F. and Skrap, M. and Vallesi, A.	10.1016/j.neuropsychologia.2016.01.008	Non-glioma
654	Spirituality and quality of life in epilepsy	2010		Epilepsy and Behavior	1525-5050	17	4	604	Giovagnoli, A.R. and Meneses, R.F. and Villani, F. and Riva, A. and Pais-Riberio, J.L. and Martins Da Silva, A.	10.1016/j.yebeh.2010.01.112	Abstract
655	Spirituality and quality of life in epilepsy and other chronic neurological disorders	2019		Epilepsy and Behavior	1525-5069	93		94--101	Giovagnoli, A.R. and Paterlini, C. and Meneses, R.F. and Martins da Silva, A.	10.1016/j.yebeh.2019.01.035	Post-treatment
656	Spontaneous speech in patients with gliomas in eloquent areas: {Evaluation} until 1 year after surgery.	2018	4	Clinical neurology and neurosurgery	1872-6968 0303-8467	167		112--116	Satoer, Djaina and Vincent, Arnaud and Ruhaak, Leonie and Smits, Marion and Dirven, Clemens and Visch-Brink, Evy	10.1016/j.clineuro.2018.02.018	Included
657	Spontaneous speech of patients with gliomas in eloquent areas before and early after surgery	2013		Acta Neurochir.		155		685-692	Satoer, Djaina and Vincent, Arnaud and Smits, Marion and Dirven, Clemens and Visch-Brink, Evy	10.1007/s00701-013-1638-8	Included
658	Spots and bends	2020		Archives of Disease in Childhood: Education and Practice Edition	1743-0593	105	4	222--224	Lemaigre, A. and Chakrabarty, A. and Kshirsagar, A. and Miller, C.	10.1136/archdischild-2018-316277	No brain tumour
659	Staying on the job: {The} frontal lobes control individual performance variability	2003		Brain	0006-8950	126	11	2363--2380	Stuss, D.T. and Murphy, K.J. and Binns, M.A. and Alex and er, M.P.	10.1093/brain/awg237	Post-treatment
660	Stereotactic radiosurgery alone for limited brain metastases: {Are} we ready for prime time?	2016		CNS Oncology	2045-0915	5	1	1--4	Lo, S.S. and Redmond, K.J. and Chang, E.L. and Foote, M. and Knisely, J.P.S. and Sahgal, A.	10.2217/cns.15.39	No cognitive test
661	Stereotactic radiosurgery for patients with brain metastases	2014		The Lancet Oncology	1474-5488	15	7	e246--e247	Alongi, F. and Fiorentino, A. and Navarria, P. and Bello, L. and Scorsetti, M.	10.1016/S1470-2045(14)70151-2	No cognitive test
662	Stereotactic radiosurgery for the management of brain metastases [2]	2010		New England Journal of Medicine	0028-4793	363	6	591--592	D'Hondt, L. and Daisne, J.-F. and Gustin, T.	10.1056/NEJMc1005003	No cognitive test
663	Strengths and weaknesses of multimodal processing in a group of adults with gliomas.	2013		Neurocase	1465-3656 1355-4794	19	3	302--312	Plaza, Monique and Capelle, Laurent and Maigret, G√©raldine and Chaby, Laurence	10.1080/13554794.2012.667128	Included
664	Structural and {Functional} {Alterations} in the {Contralesional} {Medial} {Temporal} {Lobe} in {Glioma} {Patients}	2020		Frontiers in Neuroscience	1662-453X	14			Yuan, T. and Zuo, Z. and Ying, J. and Jin, L. and Kang, J. and Gui, S. and Wang, R. and Li, C.	10.3389/fnins.2020.00010	Post-treatment
665	Structural connectivity and intelligence in brain-injured children	2022		Neuropsychologia	1873-3514	173			Oyefiade, A. and Moxon-Emre, I. and Beera, K. and Bouffet, E. and Taylor, M. and Ramaswamy, V. and Laughlin, S. and Skocic, J. and Mabbott, D.	10.1016/j.neuropsychologia.2022.108285	Post-treatment
666	Structural connectome quantifies tumour invasion and predicts survival in glioblastoma patients	2023	1	Brain	["1460-2156", "0006-8950"]	146	4	1714-1727	Wei, Y. and Li, C. and Cui, Z. and Mayrand, R.C. and Zou, J. and Wong, A.L.K.C. and Sinha, R. and Matys, T. and Sch√∂nlieb, C.-B. and Price, S.J.	10.1093/brain/awac360 LK - https://libkey.io/libraries/1675/openurl?sid=EMBASE&sid=EMBASE&issn=14602156&id=doi:10.1093%2Fbrain%2Fawac360&atitle=Structural+connectome+quantifies+tumour+invasion+and+predicts+survival+in+glioblastoma+patients&stitle=Brain&title=Brain&volume=146&issue=4&spage=1714&epage=1727&aulast=Wei&aufirst=Yiran&auinit=Y.&aufull=Wei+Y.&coden=BRAIA&isbn=&pages=1714-1727&date=2023&…	No control group
667	Study of cognitive function on cases with right cerebral tumor	2002		Chinese Journal of Clinical Rehabilitation	1671-5926	6	2	215--216	Zhang, Y.-L. and Huang, F.-E. and Miao, D.-M.		No brain tumour
668	Study on the improvement of neurological function and prognosis of {ERAS} in the perioperative period of brain injury	2020		http://www.who.int/trialsearch/Trial2.aspx?TrialID=ChiCTR2000036485					{ChiCTR2000036485}		Post-treatment
669	Subjective assessment of attention and everyday memory in patients with brain metastases before and after radiotherapy	2013		Strahlentherapie und Onkologie	0179-7158	189		43	Cole, A.M. and Scherwath, A. and Ernst, G. and Lanfermann, H. and Bremer, M. and Steinmann, D.	10.1007/s00066-013-0339-9	No cognitive test
670	Subjective cognitive decline: 15 years of follow-up experience from a memory clinic	2022		European Journal of Neurology	1468-1331	29		323	Mazzeo, S. and Padiglioni, S. and Galdo, G. and Bagnoli, S. and Moschini, V. and Giacomucci, G. and Leccese, D. and Emiliani, F. and Ingannato, A. and Morinelli, C. and Sorbi, S. and Nacmias, B. and Bessi, V.	10.1111/ene.15465	No cognitive test
671	Subjective cognitive functioning in patients with a meningioma: {Its} course and association with objective cognitive functioning and psychological symptoms	2019		Psycho-Oncology	1099-1611	28	8	1654--1662	van Lonkhuizen, P.J.C. and Rijnen, S.J.M. and van der Linden, S.D. and Rutten, G.-J.M. and Gehring, K. and Sitskoorn, M.M.	10.1002/pon.5136	No control group
672	Subjective ordering, short-term memory, and the frontal lobes.	1990		Neuropsychologia	0028-3932	28	1	95--98	Wiegersma, S. and van der Scheer, E. and Human, R.	10.1016/0028-3932(90)90089-7	Post-treatment
673	Subjective performance of memory and concentration in patients with brain metastases before and after radiotherapy	2012		Journal of Cancer Research and Clinical Oncology	0171-5216	138		133	Cole, A. and Janssen, S. and Bremer, M. and Steinmann, D.	10.1007/s00432-011-1144-4	Metastatic
674	Subtle signs of different manifestations of nonconvulsive status epilepticus: {Diagnostic} and prognostic challenges	2009		Epilepsia	0013-9580	50		87	Sujic, R. and Miladinovic, M. and Ikonomovski, J. and Vranjes, D. and Cvetkovic, B. and Nikolic, V. and Malovic, J. and Kostic, S. and Stanic, A.	10.1111/j.1528-1167.2009.02376.x	No cognitive test
675	Superior verbal learning and memory in pediatric brain tumor survivors treated with proton versus photon radiotherapy		1						Mash LE, Kahalley LS, Okcu MF, Grosshans DR, Paulino AC, Stancel H, De Leon L, Wilde E, Desai N, ...	10.1037/neu0000882	Post-treatment
676	Super-selective injection of propofol into the intracranial arteries enables Patient's self-evaluation of expected neurological deficit	2024	1	Cortex	["1973-8102", "0010-9452"]	176		209-220	Osawa, S.-I. and Suzuki, K. and Ukishiro, K. and Kakinuma, K. and Ishida, M. and Niizuma, K. and Shimoda, Y. and Kikuchi, H. and Kochi, R. and Jin, K. and Matsumoto, Y. and Uematsu, M. and Nakasato, N. and Endo, H. and Tominaga, T.	10.1016/j.cortex.2024.04.016 LK - https://libkey.io/libraries/1675/openurl?sid=EMBASE&sid=EMBASE&issn=19738102&id=doi:10.1016%2Fj.cortex.2024.04.016&atitle=Super-selective+injection+of+propofol+into+the+intracranial+arteries+enables+Patient%27s+self-evaluation+of+expected+neurological+deficit&stitle=Cortex&title=Cortex&volume=176&issue=&spage=209&epage=220&aulast=Osawa&aufirst=Shin-ichiro&auinit=…	No brain tumour
677	Surgery of intractable temporal lobe epilepsy presented with structural lesions.	2003	10	Journal of the Chinese Medical Association : JCMA	1726-4901	66	10	565--571	Shih, Yang-Hsin and Lirng, Jiang-Fong and Yen, Der-Jen and Ho, Donald M. and Yiu, Chun-Hing		No cognitive test
678	Surgery of tumors of the cerebellum and prefrontal cortex, and sensory memory and motor planning disturbances in children.	2003	11	Child's nervous system : ChNS : official journal of the International Society for Pediatric Neurosurgery	0256-7040	19	10	736--743	Castro-Sierra, Eduardo and Chico-Ponce De Le√≥n, Fern and o and Gordillo-Dom√≠nguez, Luis F. and Raya-Guti√©rrez, Roc√≠o	10.1007/s00381-003-0826-x	<5 participants
679	Surgical treatment for pediatric epilepsy.	1993	6	The Japanese journal of psychiatry and neurology	0912-2036	47	2	260--261	Shimizu, H. and Ohta, Y. and Suzuki, I. and Ishijima, B. and Sugishita, M.	10.1111/j.1440-1819.1993.tb02065.x	No control group
680	Survivors of infant atypical teratoid/rhabdoid tumors present with severely impaired cognitive functions especially for fluid intelligence and visual processing: data from the German brain tumor studies	2024	1	Pediatr. Blood Cancer	["1545-5017", "1545-5009"]	71	5		Traunwieser, T. and Loos, E. and Ottensmeier, H. and Gastberger, K. and Nemes, K. and Mynarek, M. and Bison, B. and Kandels, D. and Neumayer, P. and Neumann-Holbeck, A. and L√ºttich, P. and Baust, K. and Faulstich-Ritter, K. and John, R. and Kreisch, A. and Landmann, J. and Manteufel, E. and Nest, A. and Pr√ºfe, J. and Schubert, L. and Stamm, W. and Timmermann, B. and Gerss, J. and Rutkowski, S. …	10.1002/pbc.30910 LK - https://libkey.io/libraries/1675/openurl?sid=EMBASE&sid=EMBASE&issn=15455017&id=doi:10.1002%2Fpbc.30910&atitle=Survivors+of+infant+atypical+teratoid%2Frhabdoid+tumors+present+with+severely+impaired+cognitive+functions+especially+for+fluid+intelligence+and+visual+processing%3A+data+from+the+German+brain+tumor+studies&stitle=Pediatr.+Blood+Cancer&title=Pediatric+Blood+and+Can…	Post-treatment
681	Synchronized brain activity and neurocognitive function in patients with low-grade glioma: a magnetoencephalography study.	2008	10	Neuro-oncology	1522-8517 1523-5866	10	5	734--744	Bosma, Ingeborg and Douw, Linda and Bartolomei, Fabrice and Heimans, Jan J. and van Dijk, Bob W. and Postma, Tjeerd J. and Stam, Cornelis J. and Reijneveld, Jaap C. and Klein, Martin	10.1215/15228517-2008-034	<5 participants
682	Taking sides: {Importance} of tumor laterality in understanding cognitive testing in primary brain tumor patients	2019		Supportive Care in Cancer	1433-7339	27	1	S132--S133	Peters, K. and Affronti, M.L. and Woodring, S. and Threatt, S. and Healy, P. and Herndon-II, J. and Lipp, E. and R and azzo, D. and Desjardins, A. and Friedman, H.	10.1007/s00520-019-04813-1	No control group
683	The {Cologne} {Picture} {Naming} {Test} for {Language} {Mapping} and {Monitoring} ({CoNaT}): {An} {Open} {Set} of 100 {Black} and {White} {Object} {Drawings}	2021		Frontiers in Neurology	1664-2295	12			Weiss Lucas, C. and Pieczewski, J. and Kochs, S. and Nettekoven, C. and Grefkes, C. and Goldbrunner, R. and Jonas, K.	10.3389/fneur.2021.633068	Post-treatment
684	The {Doors} and {People} {Test}: {The} effect of frontal lobe lesions on recall and recognition memory performance.	2016	3	Neuropsychology	1931-1559 0894-4105	30	3	332--337	MacPherson, Sarah E. and Turner, Martha S. and Bozzali, Marco and Cipolotti, Lisa and Shallice, Tim	10.1037/neu0000240	Post-treatment
685	The {Dutch} {Linguistic} {Intraoperative} {Protocol}: a valid linguistic approach to awake brain surgery.	2015	1	Brain and language	1090-2155 0093-934X	140		35--48	De Witte, E. and Satoer, D. and Robert, E. and Colle, H. and Verheyen, S. and Visch-Brink, E. and Mari√´n, P.	10.1016/j.bandl.2014.10.011	<5 participants
686	The {ESMO}-{EANO} clinical practice guidelines for neurological and vascular complications of primary and secondary brain tumours: a valuable tool for clinicians	2021		Annals of Oncology	1569-8041	32	2	139--141	Sep√∫lveda-S√°nchez, J.M. and P√©rez-N√∫√±ez, A.	10.1016/j.annonc.2020.12.005	No cognitive test
687	The {Influences} of {Whole} {Brain} {Radiotherapy} on {Social} {Cognition} and {Association} with {Hippocampal} and {Frontal} {Dosimetry}.	2015	12	The Psychiatric quarterly	1573-6709 0033-2720	86	4	533--543	Yuksek, Erhan and Eroz, Seda and Yassa, Ahmet and Akturk, Dilara and Zakirov, Fagan and Akcam, Funda Engin and Emul, Murat	10.1007/s11126-015-9349-3	<5 participants
688	The {MR} equivalents of cerebral hemispheric disconnection: a telencephalic commissuropathy.	1991	10	Computerized medical imaging and graphics : the official journal of the Computerized Medical Imaging Society	0895-6111	15	5	323--331	Jinkins, J. R.	10.1016/0895-6111(91)90140-q	<5 participants
689	The {Neurologic} {Assessment} in {Neuro}-{Oncology} ({NANO}) scale: a tool to assess neurologic function for integration into the {Response} {Assessment} in {Neuro}-{Oncology} ({RANO}) criteria.	2017	5	Neuro-oncology	1523-5866 1522-8517	19	5	625--635	Nayak, Lakshmi and DeAngelis, Lisa M. and Br and es, Alba A. and Peereboom, David M. and Galanis, Evanthia and Lin, Nancy U. and Soffietti, Riccardo and Macdonald, David R. and Chamberlain, Marc and Perry, James and Jaeckle, Kurt and Mehta, Minesh and Stupp, Roger and Muzikansky, Alona and Pentsova, Elena and Cloughesy, Timothy and Iwamoto, Fabio M. and Tonn, Joerg-Christian and Vogelbaum, Michae…	10.1093/neuonc/nox029	No control group
690	The acuity of pediatric neuroscience nursing using the {Inpatient} {Complexity} {Assessment} and {Monitoring} to {Ensure} {Optimal} {Outcomes} ({CAMEO}¬©) tool	2021		Journal for Specialists in Pediatric Nursing	1744-6155	26	1		Atkinson, C. and Cerrato, B. and Shiers, D. and Connor, J.A.	10.1111/jspn.12307	No cognitive test
691	The after-results of cranial traumata in general practice. {Statistical} documents	1947		Presse Medicale	0032-7867	55	13	141--142	Wertheimer, P. and Touraine, S.		No cognitive test
692	The anatomical localisation of selective impairment of auditory verbal short-term memory.	1971	12	Neuropsychologia	0028-3932	9	4	377--387	Warrington, E. K. and Logue, V. and Pratt, R. T.	10.1016/0028-3932(71)90002-9	<5 participants
693	The application of the {Hewson} {Ratios} to the {WAIS} as an aid in the	1960		The Journal of nervous and mental disease	0022-3018	131		98--109	Wolff, B.B.		Post-treatment
694	The association between cognitive functioning and health-related quality of life in low-grade glioma patients	2014		Neuro-Oncology Practice	2054-2585	1	2	40--46	Boele, F.W. and Zant, M. and Heine, E.C.E. and Aaronson, N.K. and Taphoorn, M.J.B. and Reijneveld, J.C. and Postma, T.J. and Heimans, J.J. and Klein, M.	10.1093/nop/npu007	Post-treatment
695	The cerebellar cognitive affective syndrome.	1998	4	Brain : a journal of neurology	0006-8950	121		561--579	Schmahmann, J. D. and Sherman, J. C.	10.1093/brain/121.4.561	Post-treatment
696	The cerebellum, cognition, and behaviour	2011		Developmental Medicine and Child Neurology	0012-1622	53	12	1069--1070	Hart, H.	10.1111/j.1469-8749.2011.04155.x	No cognitive test
697	The clinical assessment of the patent with early dementia	2005		Neurology in Practice	1473-7086	76		v15--v24	Cooper, S. and Greene, J.D.W.	10.1136/jnnp.2005.081133	No cognitive test
698	The controversy surrounding the use of whole-brain radiotherapy in brain metastases patients.	2015	7	Neuro-oncology	1523-5866 1522-8517	17	7	919--923	Mehta, Minesh P.	10.1093/neuonc/nov089	No cognitive test
699	The craniopharyngioms of adult. {Age} some physical symptoms associated	1987		Psychologie Medicale	0048-5760	19	10	1755--1757	Constans, J.-P. and Castresana, A. and Musolino, A. and Munari, C. and Broglin, D.		No cognitive test
700	The dandelion effect: {Treat} the whole lawn or weed selectively?	2011		Journal of Clinical Oncology	0732-183X	29	2	121--124	Mehta, M.	10.1200/JCO.2010.33.3294	No cognitive test
701	The dawn of the hodotopic era in neurosurgery: {Is} there a need to upgrade the operability criteria for brain tumors?	2011		World Neurosurgery	1878-8750	75	5	571--572	Ferroli, P. and Acerbi, F. and Franzini, A.	10.1016/j.wneu.2011.03.027	No cognitive test
702	The decoding of emotional concepts in patients with focal cerebral lesions.	1997	8	Brain and cognition	0278-2626	34	3	360--387	Peper, M. and Irle, E.	10.1006/brcg.1997.0913	Post-treatment
703	The differing roles of the frontal cortex in fluency tests.	2012	7	Brain : a journal of neurology	1460-2156 0006-8950	135		2202--2214	Robinson, Gail and Shallice, Tim and Bozzali, Marco and Cipolotti, Lisa	10.1093/brain/aws142	<5 participants
704	The diminishing role of whole-brain radiation therapy in the treatment of brain metastases	2017		JAMA Oncology	2374-2445	3	8	1023--1024	Li, J. and Brown, P.D.	10.1001/jamaoncol.2016.5411	No cognitive test
705	The dysfunction of inhibition control in pituitary patients: evidence from the {Go}/{Nogo} event-related potential study.	2017	3	Neuroreport	1473-558X 0959-4965	28	5	272--278	Cao, Chenglong and Song, Jian and Yao, Shun and Yan, Yan and Li, Shun and Peng, Guibao and Ma, Pan and Du, Hao and Huang, Cheng and Ding, Huichao and He, Yuanzhi and Sun, Ronghui and Xu, Guozheng	10.1097/WNR.0000000000000757	Post-treatment
706	The dysfunction of processing task-irrelevant emotional faces in pituitary patients: an evidence from expression-related visual mismatch negativity.	2018	3	Neuroreport	1473-558X 0959-4965	29	4	328--333	Song, Jian and Cao, Chenglong and Yang, Ming and Yao, Shun and Yan, Yan and Peng, Guibao and Ma, Pan and Huang, Cheng and Ding, Huichao and Xu, Guozheng	10.1097/WNR.0000000000000965	Post-treatment
707	The effect of age on cognitive performance of frontal patients.	2015	8	Neuropsychologia	1873-3514 0028-3932	75		233--241	Cipolotti, Lisa and Healy, Colm and Chan, Edgar and MacPherson, Sarah E. and White, Mark and Woollett, Katherine and Turner, Martha and Robinson, Gail and Span√≤, Barbara and Bozzali, Marco and Shallice, Tim	10.1016/j.neuropsychologia.2015.06.011	Post-treatment
708	The effect of damage to the white matter network and premorbid intellectual ability on postoperative verbal short-term memory and functional outcome in patients with brain lesions		1						Ebina K, Matsui M, Kinoshita M, Saito D, Nakada M.	10.1371/journal.pone.0280580	Post-treatment
709	The effect of damage to the white matter network and premorbid intellectual ability on postoperative verbal short-term memory and functional outcome in patients with brain lesions	2023		PLOS ONE		18	1	e0280580	Ebina, Kota and Matsui, Mie and Kinoshita, Masashi and Saito, Daisuke and Nakada, Mitsutoshi	10.1371/journal.pone.0280580	Post-treatment
710	The effect of early versus late onset of major motor epilepsy upon cognitive-intellectual performance.	1975	3	Epilepsia	0013-9580	16	1	73--81	Dikmen, S. and Matthews, C. G. and Harley, J. P.	10.1111/j.1528-1157.1975.tb04723.x	Post-treatment
711	The impact of etiology in lesion-symptom mapping ‚Äì A direct comparison between tumor and stroke	2023	1	NeuroImage Clin.	2213-1582	37			van Grinsven, E.E. and Smits, A.R. and van Kessel, E. and Raemaekers, M.A.H. and de Haan, E.H.F. and Huenges Wajer, I.M.C. and Ruijters, V.J. and Philippens, M.E.P. and Verhoeff, J.J.C. and Ramsey, N.F. and Robe, P.A.J.T. and Snijders, T.J. and van Zandvoort, M.J.E.	10.1016/j.nicl.2022.103305 LK - https://libkey.io/libraries/1675/openurl?sid=EMBASE&sid=EMBASE&issn=22131582&id=doi:10.1016%2Fj.nicl.2022.103305&atitle=The+impact+of+etiology+in+lesion-symptom+mapping+%E2%80%93+A+direct+comparison+between+tumor+and+stroke&stitle=NeuroImage+Clin.&title=NeuroImage%3A+Clinical&volume=37&issue=&spage=&epage=&aulast=van+Grinsven&aufirst=E.E.&auinit=E.E.&aufull=van+Gri…	Post-treatment
712	The impact of frontal and non-frontal brain tumor lesions on {Wisconsin} {Card} {Sorting} {Test} performance.	2004	3	Brain and cognition	0278-2626	54	2	110--116	Goldstein, Bram and Obrzut, John E. and John, Cameron and Ledakis, George and Armstrong, Carol L.	10.1016/S0278-2626(03)00269-0	<5 participants
713	The Impact of Hippocampal-Sparing Whole-Brain Radiotherapy on Survival and Cognitive Function in Patients with Brain Metastases		1						Du J, Liao Y, Zhang Y, Yang B, Wu Y, Liu C, Liao X.		Metastatic
714	The impact of low-grade brain tumors on verbal fluency performance.	2004	9	Journal of clinical and experimental neuropsychology	1380-3395	26	6	750--758	Goldstein, Bram and Obrzut, John E. and John, Cameron and Hunter, Jill V. and Armstrong, Carol L.	10.1080/13803390490509376	Post-treatment
715	The impact on cognitive functions of patients with pituitary adenoma before and after surgery.	2017	7	Neurological sciences : official journal of the Italian Neurological Society and of the Italian Society of Clinical Neurophysiology	1590-3478 1590-1874	38	7	1315--1321	Wang, Xianxiang and Tong, Xuanxia and Zou, Yanfeng and Tian, Xuefeng and Mao, Zhongxiang and Sun, Zhongwu	10.1007/s10072-017-2980-z	No brain tumour
716	The influence of glioblastoma on patients' cognitive and demographic characteristics and psychological well-being of patients and caregivers: a single-centre retrospective study		1						G√ºnerhan G, √ñcal √ñ, Daƒülar Z, √áaƒüƒ±l E, Ertuƒürul Y, Belen AD.	10.1111/psyg.13029	No control group
717	The influence of low-grade glioma on resting state oscillatory brain activity: a magnetoencephalography study.	2008	5	Journal of neuro-oncology	0167-594X 1573-7373	88	1	77--85	Bosma, I. and Stam, C. J. and Douw, L. and Bartolomei, F. and Heimans, J. J. and van Dijk, B. W. and Postma, T. J. and Klein, M. and Reijneveld, J. C.	10.1007/s11060-008-9535-3	<5 participants
718	The interhemispheric transcallosal-transversal approach to the lesions of the anterior and middle third ventricle: surgical validity and neuropsychological evaluation of the outcome	2004		Brain and cognition		55	3	525‚Äê534	Mazza, M and Di Rienzo, A and Costagliola, C and Roncone, R and Casacchia, M and Ricci, A and Galzio, RJ	10.1016/j.bandc.2004.03.005	No control group
719	The interplay between emotion regulation, emotional well-being, and cognitive functioning in brain tumor patients and their caregivers: {An} exploratory study.	2019	10	Psycho-oncology	1099-1611 1057-9249	28	10	2068--2075	Aerts, Hannelore and Van Vrekhem, Tineke and Stas, Lara and Marinazzo, Daniele	10.1002/pon.5195	No control group
720	The involvement of secondary neuronal damage in the development of neuropsychiatric disorders following brain insults	2014		Frontiers in Neurology	1664-2295	5			Chen, Y. and Garcia, G.E. and Huang, W. and Constantini, S.	10.3389/fneur.2014.00022	No cognitive test
721	The measurement of cognitive functioning in low-grade glioma patients after radiotherapy.	2004	3	Journal of clinical oncology : official journal of the American Society of Clinical Oncology	0732-183X	22	5	966--7; author reply 967--968	Klein, Martin and Heimans, Jan J.	10.1200/JCO.2004.99.290	No cognitive test
722	The metabolic anatomy of paraneoplastic cerebellar degeneration.	1988	6	Annals of neurology	0364-5134	23	6	533--540	Anderson, N. E. and Posner, J. B. and Sidtis, J. J. and Moeller, J. R. and Strother, S. C. and Dhawan, V. and Rottenberg, D. A.	10.1002/ana.410230602	Metastatic
723	The neuropsychological profile of children with {Diffuse} {Intrinsic} {Pontine} {Glioma} ({DIPG}) before and after radiation therapy: {A} prospective longitudinal study	2022		Child Neuropsychology	1744-4136				Rhodes, A. and Martin, S. and Toledo-Tamula, M.A. and Loucas, C. and Glod, J. and Warren, K.E. and Wolters, P.L.	10.1080/09297049.2022.2144189	Post-treatment
724	The neuropsychological profile of children with Diffuse Intrinsic Pontine Glioma (DIPG) before and after radiation therapy: A prospective longitudinal study	2023	1	Child Neuropsychol.	["1744-4136", "0929-7049"]	29	6	934-958	Rhodes, A. and Martin, S. and Toledo-Tamula, M.A. and Loucas, C. and Glod, J. and Warren, K.E. and Wolters, P.L.	10.1080/09297049.2022.2144189 LK - https://libkey.io/libraries/1675/openurl?sid=EMBASE&sid=EMBASE&issn=17444136&id=doi:10.1080%2F09297049.2022.2144189&atitle=The+neuropsychological+profile+of+children+with+Diffuse+Intrinsic+Pontine+Glioma+%28DIPG%29+before+and+after+radiation+therapy%3A+A+prospective+longitudinal+study&stitle=Child+Neuropsychol.&title=Child+Neuropsychology&volume=29&issue=6&spage…	No control group
725	The novelty effect in recovered hemineglect.	1997	6	Cortex; a journal devoted to the study of the nervous system and behavior	0010-9452	33	2	323--332	Bartolomeo, P.	10.1016/s0010-9452(08)70008-x	<5 participants
726	The operativity effect in naming: a re-analysis.	1988		Neuropsychologia	0028-3932	26	3	401--415	Feyereisen, P. and Van der Borght, F. and Seron, X.	10.1016/0028-3932(88)90094-2	No control group
727	The personal experience of coping with brain disease: {A} multimethod validation and assessment	2004		Journal of Mental Health and Aging	1078-4470	10	1	7--29	Stocker, K.B. and Turner, B.F.		No cognitive test
728	The phenomenology of delirium and its motoric subtypes in patients with cancer	2011		German Journal of Psychiatry	1433-1055	14	2	66--71	Boettger, S. and Campion, P. and Breitbart, W. and Boettger, S.		No cognitive test
729	The predisposing and precipitating risk factors for delirium in neurosurgery: a prospective cohort study of 949 patients.	2019	7	Acta neurochirurgica	0942-0940 0001-6268	161	7	1307--1315	Zipser, Carl Moritz and Deuel, Jeremy and Ernst, Jutta and Schubert, Maria and von K√§nel, Rol and B√∂ttger, S√∂nke	10.1007/s00701-019-03927-z	Post-treatment
730	The prevalence of cognitive impairment in older {Indian} persons with cancer and brain metastases	2022		ecancermedicalscience	1754-6605	16			Dhanawat, A. and Noronha, V. and Ramaswamy, A. and Gattani, S. and Castelino, R. and Dhekale, R. and Mahajan, S. and Patil, V. and Menon, N. and Daptardar, A. and Gota, V. and Banavali, S. and Badwe, R. and Prabhash, K.	10.3332/ecancer.2022.1372	Metastatic
731	The prevalence of cognitive impairment in older {Indian} persons with cancer and brain metastases	2021		Journal of Clinical Oncology	1527-7755	39	15		Dhanawat, A. and Noronha, V. and Ramaswamy, A. and Gattani, S. and Castelino, R. and Dhekle, R. and Mahajan, S. and Patil, V.M. and Menon, N. and Daptardar, A. and Gota, V. and Prabhash, K.	10.1200/JCO.2021.39.15_suppl.e24019	Metastatic
732	The problem of specificity of deficit of human face recognition in unilateral hemispheric lesions	1970		Neuropsychologia	0028-3932	8	4	403--416	Tzavaras, A. and H√©caen, H. and Le Bras, H.		Post-treatment
733	The relationship between cerebral blood flow and cognitive function in patients with brain insult of various etiology	2004		Journal of Clinical Neuroscience	0967-5868	11	2	138--141	Shiraishi, H. and Chang, C.-C. and Kanno, H. and Yamamoto, I.	10.1016/j.jocn.2003.02.013	Post-treatment
734	The relationship between independent neuropsychological and neurological detection and localization of cerebral impairment.	1976	5	The Journal of nervous and mental disease	0022-3018	162	5	360--365	Schreiber, D. J. and Goldman, H. and Kleinman, K. M. and Goldfader, P. R. and Snow, M. Y.	10.1097/00005053-197605000-00007	<5 participants
735	The role of the thalamus in neuro-cognitive dysfunction in early unilateral hemispheric injury: {A} multimodality imaging study of children with {Sturge}-{Weber} syndrome	2010		European Journal of Paediatric Neurology	1090-3798	14	5	425--433	Alkonyi, B. and Chugani, H.T. and Behen, M. and Halverson, S. and Helder, E. and Makki, M.I. and Juh√°sz, C.	10.1016/j.ejpn.2010.03.012	Post-treatment
736	The role of ventral medial wall motor areas in bimanual co-ordination. {A} combined lesion and activation study.	1999	2	Brain : a journal of neurology	0006-8950	122		351--368	Stephan, K. M. and Binkofski, F. and Halsb and , U. and Dohle, C. and Wunderlich, G. and Schnitzler, A. and Tass, P. and Posse, S. and Herzog, H. and Sturm, V. and Zilles, K. and Seitz, R. J. and Freund, H. J.	10.1093/brain/122.2.351	No control group
737	The safety and tolerability of galantamine in patients with epilepsy and memory difficulties	2008		Epilepsy and Behavior	1525-5050	13	2	376--380	Griffith, H.R. and Martin, R. and Andrews, S. and LeBron Paige, A. and Ware, J. and Faught, E. and Welty, T.	10.1016/j.yebeh.2008.05.006	No brain tumour
738	The septal region and memory.	1998		Advances and technical standards in neurosurgery	0095-4829	24		3--40	von Cramon, D. Y. and M√ºller, U.	10.1007/978-3-7091-6504-1_1	No cognitive test
739	The tumoral tempororhinenecephalic syndrome of the dominant hemisphere.	1968		Confinia neurologica	0010-5678	30	5	349--358	Botez, M.I.		No control group
740	The use of the mini-mental state examination to assess cognitive functioning in cancer trials: no ifs, ands, buts, or sensitivity.	2003	10	Journal of clinical oncology : official journal of the American Society of Clinical Oncology	0732-183X	21	19	3557--3558	Meyers, Christina A. and Wefel, Jeffrey S.	10.1200/JCO.2003.07.080	No cognitive test
741	The utility of the {Right} {Hemisphere} {Language} {Battery} in patients with brain tumours.	1997		European journal of disorders of communication : the journal of the College of Speech and Language Therapists, London	0963-7273	32	3	325--332	Thomson, A. M. and Taylor, R. and Fraser, D. and Whittle, I. R.		Metastatic
742	Theta oscillations in prolactinomas: {Neurocognitive} deficits in executive controls	2020		NeuroImage: Clinical	2213-1582	28			Cao, C. and Wen, W. and Liu, B. and Ma, P. and Li, S. and Xu, G. and Song, J.	10.1016/j.nicl.2020.102455	No brain tumour
743	Third Ventricular Subependymomas: Clinical Features and Outcomes Over Two Decades		1						Carr MT, Hernandez-Marquez GC, Vij M, Chin X, Delman BN, Umphlett M, Germano IM.	10.1016/j.wneu.2023.03.031	No cognitive test
744	Total amount learned versus learning rate of verbal and nonverbal information, in differentiating left- from right-brain injured patients	1992		Archives of Clinical Neuropsychology	0887-6177	7	2	111--120	Vakil, E. and Hoofien, D. and Blachstein, H.	10.1016/0887-6177(92)90005-8	Post-treatment
745	Toward an "active" cognitive assessment in patients with diffuse low-grade glioma.	2014	8	World neurosurgery	1878-8769 1878-8750	82	1	e129--131	Duffau, Hugues	10.1016/j.wneu.2014.03.023	No cognitive test
746	Tracking longitudinal language network reorganisation using functional {MRI} connectivity fingerprints	2021		NeuroImage: Clinical	2213-1582	30			Voets, N.L. and Parker Jones, O. and Isaac, C. and Mars, R.B. and Plaha, P.	10.1016/j.nicl.2021.102689	Post-treatment
747	Tracking the neurobiology of cognitive dysfunction in primary {CNS} lymphoma?	2021		Neuro-Oncology	1523-5866	23	10	1623--1624	Pertz, M. and Schlegel, U.	10.1093/neuonc/noab166	No cognitive test
748	Trail {Making} {Test} and visual search.	1982		Archiv fur Psychiatrie und Nervenkrankheiten		231	4	333--338	Ehrenstein, W. H. and Heister, G. and Cohen, R.	10.1007/BF00345589	Post-treatment
749	Transcallosal approach for third ventricle tumors. {Results} of surgical treatment and long-term neuropsychological evaluation	1998		Rivista Medica	1127-6339	4	1	7--15	Tomei, G. and Villani, R. and Papagno, C. and Sinisi, M. and Grimoldi, N. and Spagnoli, D.		Post-treatment
750	Transient cognitive impairment due to glioblastoma.	1995		European neurology	0014-3022	35	3	179--181	Morreale, A. and Gallassi, R. and Lugaresi, E. and Tassinari, C. A.	10.1159/000117121	No control group
751	Transient loss of speech after removal of posterior fossa tumors - {One} aspect of a larger neuropsychological entity: {The} cerebellar cognitive affective syndrome	2001		Pediatric Hematology and Oncology	0888-0018	18	7	423--426	Sadeh, M. and Cohen, I.	10.1080/088800101750476005	No cognitive test
752	Transition of young adults with endocrine and metabolic diseases: {The} ‚Äò{Transend}‚Äô cohort	2021		Endocrine Connections	2049-3614	10	1	21--28	Roux, E.L. and Menesguen, F. and Tejedor, I. and Popelier, M. and Halbron, M. and Faucher, P. and Malivoir, S. and Pinto, G. and L√©ger, J. and Hatem, S. and Polak, M. and Poitou, C. and Touraine, P.	10.1530/EC-20-0520	No cognitive test
753	Treatment of brain tumors.	2005	6	The New England journal of medicine	1533-4406 0028-4793	352	22	2350--3; author reply 2350--2353	Sadeh, Michelle		No cognitive test
754	True {Memory}, {False} {Memory}, and {Subjective} {Recollection} {Deficits} {After} {Focal} {Parietal} {Lobe} {Lesions}	2010		Neuropsychology	0894-4105	24	4	465--475	Drowos, D.B. and Berryhill, M. and Andr√©, J.M. and Olson, I.R.	10.1037/a0018902	No brain tumour
755	TU-107. TMS is Effective in Localizing Language Cortices in a Cohort of Children and Individuals with Neurological Conditions and Intellectual Disability			Clinical Neurophysiology	1388-2457	141		S3-S4	Boardman, T. and Holder, C. and Holcombe, B. and Wheless, J. and Narayana, S.	10.1016/j.clinph.2022.07.011	Abstract
756	Tumor grade-related language and control network reorganization in patients with left cerebral glioma.	2020	8	Cortex; a journal devoted to the study of the nervous system and behavior	1973-8102 0010-9452	129		141--157	Yuan, Binke and Zhang, Nan and Yan, Jing and Cheng, Jingliang and Lu, Junfeng and Wu, Jinsong	10.1016/j.cortex.2020.04.015	No control group
757	Tumor region associated with specific processing speed outcomes		1						Peterson RK, Ng R, Ludwig NN, Jacobson LA.	10.1002/pbc.30167	No control group
758	Tumor region associated with specific processing speed outcomes			Pediatric Blood and Cancer	1545-5009	70	3		Peterson, R.K. and Ng, R. and Ludwig, N.N. and Jacobson, L.A.	10.1002/pbc.30167	Post-treatment
759	Tumour and surgery effects on cognitive functioning in high-grade glioma patients.	2014	8	Acta neurochirurgica	0942-0940 0001-6268	156	8	1451--1459	Habets, Esther J. J. and Kloet, Alfred and Walchenbach, Rob and Vecht, Charles J. and Klein, Martin and Taphoorn, Martin J. B.	10.1007/s00701-014-2115-8	Included
760	Two dissociable semantic mechanisms predict naming errors and their responsive brain sites in awake surgery. {DO80} revisited	2021		Neuropsychologia	1873-3514	151			Gobbo, M. and De Pellegrin, S. and Bonaudo, C. and Semenza, C. and Puppa, A.D. and Salillas, E.	10.1016/j.neuropsychologia.2020.107727	Post-treatment
761	Two functional magnetic resonance imaging f({MRI}) tasks that may replace the gold-standard, {Wada} testing, for language lateralization while giving additional localization information	2000		Brain and Cognition	0278-2626	43	1	57--59	Brockway, J.P.		No cognitive test
762	Unconscious processing in memory recall. {A} study of three amnesic patients.	1993	3	Cortex; a journal devoted to the study of the nervous system and behavior	0010-9452	29	1	25--43	Lhermitte, F. and Serdaru, M.	10.1016/s0010-9452(13)80209-2	Post-treatment
763	Under-recognized mental incapacity in brain tumour patients	2014		Nature Reviews Neurology	1759-4766	10	9	487--488	Bernstein, M.	10.1038/nrneurol.2014.143	No cognitive test
764	Understanding language and cognition after brain surgery - Tumour grade, fine-grained assessment tools and, most of all, individualized approach		1						Gasa-Roqu√© A, Rofes A, Sim√≥ M, Juncadella M, Rico Pons I, Camins A, Gabarr√≥s A, Rodr√≠guez-Fornell...	10.1111/jnp.12343	No control group
765	Understanding the {Connection} between {Cognitive} {Impairment} and {Mobility}: {What} {Can} {Be} {Gained} from {Neuropsychological} {Assessment}?	2017		Rehabilitation Research and Practice	2090-2875	2017			Pavol, M.A. and Stein, J. and Kabir, F.M. and Yip, J. and Sorkin, L.Y. and Marshall, R.S. and Lazar, R.M.	10.1155/2017/4516219	Post-treatment
766	Understanding words in context: the role of {Broca}'s area in word comprehension.	2007	5	Brain research	0006-8993	1146		101--114	Bedny, Marina and Hulbert, Justin C. and Thompson-Schill, Sharon L.	10.1016/j.brainres.2006.10.012	<5 participants
767	Unraveling the relations between post-traumatic stress symptoms, neurocognitive functioning, and limbic white matter in pediatric brain tumor patients	2024	1	NeuroOncol. Adv.	2632-2498	6	1		Leenders, A.E.M. and van Huijsduijnen, E.K.-H. and Robalo, B. and van Male, R. and De Luca, A. and Kemps, R. and Hoving, E. and Lequin, M.H. and Grootenhuis, M.A. and Partanen, M.	10.1093/noajnl/vdae026 LK - https://libkey.io/libraries/1675/openurl?sid=EMBASE&sid=EMBASE&issn=26322498&id=doi:10.1093%2Fnoajnl%2Fvdae026&atitle=Unraveling+the+relations+between+post-traumatic+stress+symptoms%2C+neurocognitive+functioning%2C+and+limbic+white+matter+in+pediatric+brain+tumor+patients&stitle=NeuroOncol.+Adv.&title=Neuro-Oncology+Advances&volume=6&issue=1&spage=&epage=&aulast=Partan…	No control group
768	Update in epilepsy. {Part} {III}: {Surgical} therapy of intractable epilepsy.	1992	3	New York state journal of medicine	0028-7628	92	3	92--96	Pilcher, W. H. and Locharernkul, C. and Primrose, D. and Ojemann, L. M. and Ojemann, G. A.		No cognitive test
769	Updating and inhibition processes in working memory: a comparison between {Alzheimer}'s type dementia and frontal lobe focal damage.	2003	11	Brain and cognition	0278-2626	53	2	197--201	Borgo, Francesca and Giovannini, Lorena and Moro, Raffaella and Semenza, Carlo and Arcicasa, Mauro and Zaramella, Marco	10.1016/s0278-2626(03)00109-x	Post-treatment
770	Usability and validity of a phone battery to assess language functions in brain tumor patients undergoing awake surgery	2016		Neuro-Oncology	1523-5866	18		vi120	De Witte, E. and Piai, V. and Dronkers, N. and Berger, M.S.	10.1093/neuonc/now212.501	Post-treatment
771	Use of short battery for cognitive, anxiety, depression, and quality of life evaluation ({BATCOG}) in patients with gliomas: {A} feasibility study	2010		Neuro-Oncology	1522-8517	12		iii64--iii65	Penas-Prado, M. and Puertas-Martin, V. and Ruiz-Morales, J. and Villarejo-Galende, A. and Garcia-Martin, M.C. and Bermejo-Pareja, F.	10.1093/neuonc/noq085	No control group
772	Using cognition to predict the ability to understand medical treatment in brain and metastatic cancer.	2020	2	Psycho-oncology	1099-1611 1057-9249	29	2	406--412	Gerstenecker, Adam and Gammon, Meredith and Marotta, Dario and Fiveash, John and Nabors, Burt and Mulhauser, Kyler and Triebel, Kristen	10.1002/pon.5277	Post-treatment
773	Using tumor localization maps to identify brain locations involved in cognitive functioning in glioma patients before therapy	2014		Neuro-Oncology	1522-8517	16		v144--v145	Habets, E. and Hendriks, E. and Taphoorn, M. and Barkhof, F. and V and ertop, P. and De Witt Hamer, P. and Klein, M.	10.1093/neuonc/nou264.29	Abstract
774	Validation of computerized episodic memory measures in a diverse clinical sample referred for neuropsychological assessment	2019		The Clinical neuropsychologist	1744-4144	33	3	557--570	Busch, R.M. and Hogue, O. and Ferguson, L. and Parsons, M.W. and Kubu, C.S. and Floden, D.P.	10.1080/13854046.2018.1488995	Post-treatment
775	Variability in the impairment of recognition memory in patients with frontal lobe lesions.	2006	10	Cortex; a journal devoted to the study of the nervous system and behavior	0010-9452	42	7	983--994	Bastin, Christine and Van der Linden, Martial and Lekeu, Fran√ßoise and Andr√©s, Pilar and Salmon, Eric	10.1016/s0010-9452(08)70204-1	Post-treatment
776	Verb generation in children and adolescents with acute cerebellar lesions.	2007	3	Neuropsychologia	0028-3932	45	5	977--988	Frank, B. and Schoch, B. and Hein-Kropp, C. and Dimitrova, A. and H√∂vel, M. and Ziegler, W. and Gizewski, E. R. and Timmann, D.	10.1016/j.neuropsychologia.2006.09.002	Non-glioma
777	Verbal fluency as a brief cognitive screening tool in newly diagnosed brain tumour patients a potential red flag	2018		Neuro-Oncology	1523-5866	20		iii268	Zienius, K. and Grant, R. and Brennan, P.M.	10.1093/neuonc/noy139	Abstract
778	Verbal fluency as a quick and simple tool to help in deciding when to refer patients with a possible brain tumour.	2022	4	BMC neurology	1471-2377	22	1	127	Zienius, Karolis and Ozawa, Mio and Hamilton, Willie and Hollingworth, Will and Weller, David and Porteous, Lorna and Ben-Shlomo, Yoav and Grant, Robin and Brennan, Paul M.	10.1186/s12883-022-02655-9	Non-glioma
779	Verbal suppression and strategy use: a role for the right lateral prefrontal cortex?	2015	4	Brain : a journal of neurology	1460-2156 0006-8950	138		1084--1096	Robinson, Gail A. and Cipolotti, Lisa and Walker, David G. and Biggs, Vivien and Bozzali, Marco and Shallice, Tim	10.1093/brain/awv003	<5 participants
780	Victoria {Symptom} {Validity} {Test} performance in children and adolescents with neurological disorders.	2012	12	Archives of clinical neuropsychology : the official journal of the National Academy of Neuropsychologists	1873-5843 0887-6177	27	8	858--868	Brooks, Brian L.	10.1093/arclin/acs087	<5 participants
781	Virtual reality for the treatment of cancer pain	2019		https://trialsearch.who.int/Trial2.aspx?TrialID=ACTRN12619000568112					{ACTRN12619000568112}		No cognitive test
782	Visual hallucinations: a prevalence study among hospice inpatients.	2001	1	Palliative medicine	0269-2163	15	1	19--25	Fountain, A.	10.1191/026921601674921626	No cognitive test
783	Visual short-term memory of stimulus velocity in patients with unilateral posterior brain damage.	1995	3	The Journal of neuroscience : the official journal of the Society for Neuroscience	0270-6474 1529-2401	15	3	2287--2300	Greenlee, M. W. and Lang, H. J. and Mergner, T. and Seeger, W.	10.1523/JNEUROSCI.15-03-02287.1995	Post-treatment
784	Visualization of calculation centres by functional {MRI} for neurosurgery.	2009	8	British journal of neurosurgery	1360-046X 0268-8697	23	4	406--411	Ota, Takahiro and Kamada, Kyousuke and Aoki, Shigeki and Saito, Nobuhito	10.1080/02688690902838815	No control group
785	Visuo-cognitive performances in patients with unilateral hemispheric lesions. {An} investigation with three factorial reference tests.	1972		Zeitschrift fur Neurologie	0012-1037	202	3	177--195	Orgass, B. and Poeck, K. and Kerschensteiner, M. and Hartje, W.	10.1007/BF00316220	Post-treatment
786	Voodoo surgery? the distinct challenges of functional neuroimaging in clinical neurology	2017		Brain	1460-2156	140	12	e76	Chong, T.T.-J.	10.1093/brain/awx283	No cognitive test
787	Wechsler-{Bellevue} test and brain-damaged patients.	1969		Nederlands tijdschrift voor de psychologie en haar grensgebieden	0028-2235	24	5	257--266	Janssen, R.H. and Welman, A.J. and Colla, P.		Post-treatment
788	What {Does} {Quality} of {Care} {Mean} in {Lower}-{Grade} {Glioma} {Patients}: {A} {Precision} {Molecular}-{Based} {Management} of the {Tumor} or an {Individualized} {Medicine} {Centered} on {Patient}‚Äôs {Choices}?	2021		Frontiers in Oncology	2234-943X	11			Taill and ier, L. and Obara, T. and Duffau, H.	10.3389/fonc.2021.719014	No cognitive test
789	What {Is} the {Impact} of {Hippocampus} {Avoidance}‚Äì{Prophylactic} {Cranial} {Irradiation} on {Neurocognitive} {Preservation}?	2021		Journal of Thoracic Oncology	1556-1380	16	5	722--724	Rimner, A. and Wu, A.J. and Grills, I.S.	10.1016/j.jtho.2021.02.026	Metastatic
790	What went where? {Impaired} object-location learning in patients with right hippocampal lesions	2005		Hippocampus	1050-9631	15	2	216--231	Crane, J. and Milner, B.	10.1002/hipo.20043	Post-treatment
791	White matter compromise predicts poor intellectual outcome in survivors of pediatric low-grade glioma	2015		Neuro-Oncology	1523-5866	17	4	604--613	Liu, F. and Scantlebury, N. and Tabori, U. and Bouffet, E. and Laughlin, S. and Strother, D. and McConnell, D. and Hukin, J. and Fryer, C. and Briz√®re, M.-E. and Montour-Proulx, I. and Keene, D. and Wang, F. and Mabbott, D.J.	10.1093/neuonc/nou306	Post-treatment
792	White matter integrity assessed by diffusion tensor tractography in a patient with a large tumor mass but minimal clinical and neuropsychological deficits.	2012	12	Functional neurology	0393-5264 1971-3274	27	4	239--246	Bozzali, Marco and MacPherson, Sarah E. and Cercignani, Mara and Crum, William R. and Shallice, Tim and Rees, Jeremy H.		Post-treatment
793	White matter tracts and executive functions: a review of causal and correlation evidence		1						Ribeiro M, Yordanova YN, Noblet V, Herbet G, Ricard D.	10.1093/brain/awad308	No cognitive test
794	Whole brain radiotherapy for brain metastases is the debate over?	2016		JAMA - Journal of the American Medical Association	1538-3598	316	4	393--395	Kaidar-Person, O. and Anders, C.K. and Zagar, T.M.	10.1001/jama.2016.8692	No cognitive test
795	Whole-brain irradiation for patients with brain metastases: still the standard of care	2010		The Lancet Oncology	1470-2045	11	3	221--222	Mahmood, U. and Kwok, Y. and Regine, W.F. and Patchell, R.A.	10.1016/S1470-2045(09)70389-4	No cognitive test
796	Why {Did} the {Randomized} {Trial} of {Prophylactic} {Cranial} {Irradiation} {With} or {Without} {Hippocampus} {Avoidance} in {SCLC} {Not} {Reveal} a {Difference}?	2021		Journal of Thoracic Oncology	1556-1380	16	6	e42--e45	Belderbos, J.S.A. and De Ruysscher, D.K.M. and De Jaeger, K. and Koppe, F. and Lambrecht, M.L.F. and Lievens, Y. and Dieleman, E.M.T. and Jaspers, J.P.M. and Van Meerbeeck, J.P. and Ubbels, F. and Kwint, M. and Kuenen, M. and Deprez, S. and De Ruiter, M.B. and Boogerd, W. and Sikorska, K. and Van Tinteren, H. and Schagen, S.B.	10.1016/j.jtho.2021.03.015	Metastatic
797	Widespread cortical functional disconnection in gliomas: an individual network mapping approach.	2022		Brain communications	2632-1297	4	2	fcac082	Silvestri, Erica and Moretto, Manuela and Facchini, Silvia and Castellaro, Marco and Anglani, Mariagiulia and Monai, Elena and D'Avella, Domenico and Della Puppa, Aless and ro and Cecchin, Diego and Bertoldo, Aless and ra and Corbetta, Maurizio	10.1093/braincomms/fcac082	Post-treatment
798	Word list learning and prediction of recall after frontal lobe lesions	1998		Neuropsychology	0894-4105	12	2	268--277	Vilkki, J. and Servo, A. and Surma-aho, O.	10.1037/0894-4105.12.2.268	Post-treatment
799	Word-comprehension and word-retrieval in patients with localized cerebral lesions	1978		Brain	0006-8950	101	1	163--185	Coughlan, A.K. and Warrington, E.K.		Post-treatment
800	Working Memory and Processing Speed Predict Math Skills in Pediatric Brain Tumor Survivors		1						Peterson RK, Ng R, Ludwig NN, Jacobson LA.	10.1097/MPH.0000000000002561	Post-treatment
801	Working memory and the identification of facial expression in patients with left frontal glioma.	2012	9	Neuro-oncology	1523-5866 1522-8517	14		iv81--89	Mu, Yong-Gao and Huang, Ling-Juan and Li, Shi-Yun and Ke, Chao and Chen, Yu and Jin, Yu and Chen, Zhong-Ping	10.1093/neuonc/nos215	Included
802	Working memory deficits in brain tumor patients are related to reduced default mode inhibition	2018		Neuro-Oncology	1523-5866	20		iii223	Schouwenaars, I.T. and De Dreu, M.J. and Rutten, G.J.M. and Ramsey, N.F. and Jansma, J.M.	10.1093/neuonc/noy139	Abstract
803	Writing fluency in patients with low-grade glioma before and after surgery.	2018	5	International journal of language \& communication disorders	1460-6984 1368-2822	53	3	592--604	Antonsson, Malin and Johansson, Charlotte and Hartelius, Lena and Henriksson, Ingrid and Longoni, Francesca and Wengelin, √Ösa	10.1111/1460-6984.12373	Post-treatment
